# Supplementary material for: Yeast α-arrestin Art2 is the key regulator of ubiquitylation-dependent endocytosis of plasma membrane vitamin B1 transporters
Source: PLoS Biol. 2019 Oct 28;17(10):e3000512. doi: 10.1371/journal.pbio.3000512 (PMC6837554; doi:10.1371/journal.pbio.3000512)
Supplement: S2 Table — (XLSX) [file pbio.3000512.s010.xlsx]

## Sheet: min & max fold change ratios
	Accession	Name	WT+CHX / WT ctrl		art1Δ+CHX / WT+CHX		art2Δ+CHX / WT+CHX		art3Δ+CHX / WT+CHX		art4Δ+CHX / WT+CHX		art5Δ+CHX / WT+CHX		art6Δ+CHX / WT+CHX		art7Δ+CHX / WT+CHX		art8Δ+CHX / WT+CHX		art9Δ+CHX / WT+CHX		art10Δ+CHX / WT+CHX		bul1Δ+CHX / WT+CHX		bul2Δ+CHX / WT+CHX
			min	max	min	max	min	max	min	max	min	max	min	max	min	max	min	max	min	max	min	max	min	max	min	max	min	max
1	P01119	RAS1	0.937562	1.39316	0.77983	1.64437	0.711214	1.25892	0.597035	1.45881	0.666807	1.15878	0.787046	1.15878	0.672977	0.937562	0.887156	1.14815	0.751623	0.824138	0.319154	0.483059	0.698232	0.912011	0.630957	0.758578	0.57544	0.772681
2	P01120	RAS2	0.954992	3.49945	0.731139	1.48594	0.529663	1.1695	0.928966	1.88799	0.765597	1.51356	0.946237	1.33045	0.483059	1.13763	0.809096	1.14815	0.487529	0.862979	0.0394457	0.164437	0.704693	1.04713	0.534564	0.731139	0.346737	0.691831
3	P04817	CAN1	0.0879023	0.549541	2.83139	5.39511	1.47231	2.75423	1.19124	1.58489	0.879022	2.58226	0.963829	1.38038	1.08643	1.61436	0.731139	2.208	1.45881	2.208	6.0256	7.17794	0.698232	1.83654	0.787046	1.88799	1.10662	2.83139
4	P05030	PMA1	0.285759	0.831764	2.96483	6.60694	0.549541	0.887156	1.97697	3.80189	0.928966	2.31206	1.61436	3.31131	0.277971	0.679204	1.03753	2.14783	0.134276	0.954993	0.197697	0.862979	0.465586	1.24738	0.401791	0.937562	0.107647	0.937562
5	P06780	RHO1	2.44343	6.54636	0.554626	0.92045	0.465586	0.831764	0.731139	0.963829	0.413047	0.83946	0.691831	0.816582	0.316228	0.57544	0.625173	0.903649	0.501187	0.758578	0.343558	0.630957	0.570164	0.787046	0.704693	0.83946	0.343558	0.440555
6	P06781	RHO2	0.334195	3.69828	1.20226	2.80543	0.474242	4.65586	0.801678	2.35505	0.928966	1.77011	0.711214	3.28095	1.11686	3.59749	1.1695	1.5417	0.928966	2.48886	0.340408	1.39316	1.34276	1.61436	0.981748	2.29087	1.80302	6.0256
7	P07560	SEC4	1.41906	2.91072	0.824138	0.912011	0.487529	0.613762	0.744732	1.02802	0.704693	0.847227	0.758578	0.972747	0.331131	0.801678	0.809096	1.07647	0.501187	0.765597	0.870964	0.937562	0.751623	0.895365	0.654636	1.02802	0.496592	0.636796
8	P08539	GPA1	0.685488	1.14815	1.28233	1.87068	0.824138	1.13763	1.30617	1.95885	0.937562	1.11686	1.1695	1.61436	0.549541	0.990832	0.946237	1.31826	0.559758	0.887156	0.501187	0.711214	1.05682	1.14815	0.937562	1.10662	0.515229	0.990832
9	P10614	ERG11	0.452898	1.30617	0.765597	1.33045	0.376704	0.731139	0.608135	0.77983	0.981748	1.08643	0.704693	0.946237	0.226986	0.794328	0.452898	0.855067	0.559758	0.765597	1.43219	2.39883	0.724436	1	0.711214	0.895365	0.157036	0.505825
10	P10823	GPA2	0.887156	1.58489	1.1272	1.55597	0.963829	1.43219	0.981748	1.10662	1.02802	1.33045	0.879022	1.57036	0.636796	0.887156	0.870964	1.07647	0.981748	1.1272	0.672977	0.972747	0.879022	1.07647	0.895365	1.03753	0.847227	1.0666
11	P13856	RSR1	0.887156	2.33346	0.946237	1.34276	0.679204	0.855067	0.654636	1.61436	0.554626	1.30617	0.60256	1.04713	0.263027	0.946237	0.698232	0.92045	0.613762	0.981748	0.704693	1.09648	0.758578	1.0666	0.758578	1.30617	0.390841	0.870964
12	P16603	NCP1	0.809096	1.59956	0.765597	0.946237	0.554626	1.1272	0.559758	1	0.831764	1.04713	0.801678	1	0.519996	1.04713	0.416869	0.972747	0.57544	0.847227	1.05682	1.18032	0.831764	0.928966	0.554626	0.903649	0.496592	0.928966
13	P18852	STE18	0.765597	1.11686	1.1695	1.24738	0.831764	1.1272	0.972747	1.15878	0.990832	1.09648	0.895365	1.24738	1	1.0666	0.847227	1.07647	0.772681	1.05682	0.737904	1.18032	0.928966	1.09648	0.903649	1.13763	0.862979	1.1272
14	P19073	CDC42	1.1272	9.46238	0.660694	1.00925	0.564937	0.946237	0.544503	1.04713	0.554626	0.855067	0.457088	0.903649	0.346737	0.816582	0.654636	1.28233	0.654636	0.954993	1.20226	1.25892	0.401791	0.954993	0.436516	0.990832	0.519996	0.847227
15	P22146	GAS1	0.591562	1.04713	1.0666	3.34195	0.954993	1.67494	1.18032	2.96483	0.349945	2.91072	0.597035	1.51356	0.113763	0.772681	1.25892	1.7378	0.625173	0.83946	0.0847227	0.291072	0.963829	1.43219	0.529663	1.04713	0.17378	0.383707
16	P23291	YCK1	0.383707	1.48594	1.45881	2.75423	0.580764	1.04713	1.03753	2.03236	1.08643	2.01372	0.862979	1.69044	0.625173	1.04713	0.685488	1.22462	0.704693	0.954993	0.672977	1.1272	0.731139	1.41906	0.847227	1.04713	0.619441	0.801678
17	P23292	YCK2	0.544503	1.33045	1.31826	1.47231	0.711214	0.847227	1.15878	1.45881	1.13763	1.22462	1.03753	1.24738	0.591562	0.855067	0.636796	1.57036	0.608135	0.855067	0.654636	1.20226	0.855067	1.02802	0.580764	1.04713	0.529663	0.731139
18	P23900	FPS1	0.440555	1.1695	1.28233	2.24905	1.09648	1.39316	1.05682	1.8197	0.316228	1.15878	1.0666	1.88799	1.28233	1.5417	0.879022	1.51356	0.92045	1.85353	1.6293	3.37287	1.30617	1.69044	0.597035	1	0.954993	1.28233
19	P25340	ERG4	0.83946	3.83707	0.691831	0.711214	0.580764	0.946237	0.744732	0.981748	0.744732	1.0666	0.487529	0.765597	0.205116	0.809096	0.363078	0.847227	0.660694	0.928966	0.954993	1.35519	0.698232	1.13763	0.387258	1.02802	0.544503	0.625173
20	P32465	HXT1	0.20893	1.15878	3.87258	6.0256	2.31206	3.80189	2.99226	5.49541	8.55067	10.1859	2.05116	3.04789	1.1695	2.85759	1.72187	3.69828	0.990832	4.48745	0.887156	3.01995	1.58489	5.01187	0.972747	2.24905	1.34276	3.25087
21	P32466	HXT3	0.237684	0.60256	2.31206	4.61318	1.15878	1.7378	1.44544	3.28095	7.17794	11.272	0.824138	1.72187	0.413047	0.92045	1.08643	2.70396	0.524808	1.13763	2.99226	4.96592	0.963829	1.31826	1.25892	1.85353	0.47863	0.990832
22	P32467	HXT4	0.405509	0.591562	0.570164	0.824138	0.564937	0.60256	0.544503	0.772681	2.0893	3.43558	0.49204	0.60256	0.519996	0.758578	0.60256	0.751623	0.390841	0.591562	0.334195	0.483059	0.496592	0.672977	0.201372	0.319154	0.436516	0.630957
23	P32521	PAN1	0.648635	1.39316	0.912011	1.01859	0.903649	1.00925	0.847227	0.981748	0.895365	1	0.870964	1.48594	0.847227	1.04713	0.809096	0.963829	0.954993	0.963829	0.946237	1.35519	0.824138	0.972747	1.01859	1.1695	0.879022	1.36773
24	P32568	SNQ2	0.255859	3.43558	1.33045	2.31206	1.08643	2.31206	1.97697	3.31131	1.11686	1.77011	0.765597	2.26987	0.409261	1.70608	1.88799	2.96483	0.625173	1.65959	1.75388	5.05825	0.619441	2.72898	1.11686	1.70608	0.299226	1.1272
25	P32660	DNF1	0.672976	1.25893	0.928966	1.52757	1.14815	1.75388	0.816582	1.44544	0.824138	1.48594	0.534564	1.44544	0.625173	1.35519	1.08643	1.65959	1.1272	2.03236	1.22462	2.03236	1	1.64437	1.02802	1.65959	1.21339	1.47231
26	P32790	SLA1	0.625173	1.10662	0.619441	1.20226	0.487529	1.99526	0.801678	1.45881	0.660694	1.70608	1.0666	1.38038	0.534564	1.67494	0.60256	1.20226	0.648634	1.78649	0.794328	1.38038	0.758578	1.25892	0.751623	1.41906	0.724436	1.40605
27	P32791	FRE1	0.11695	0.654636	4.48745	6.85488	2.65461	6.08135	2.93765	5.91562	2.39883	3.59749	2.60615	4.61318	2.12814	3.04789	1.38038	5.05825	1.11686	3.01995	2.42103	3.63078	1.08643	3.69828	1.94089	5.15229	0.744732	4.05509
28	P32867	SSO1	0.630957	1.05682	1.14815	1.88799	0.570164	1.19124	1.15878	1.65959	0.862979	1.04713	0.758578	1.22462	0.49204	0.704693	0.981748	1.24738	0.465586	0.731139	0.862979	1.03753	0.772681	1.13763	0.461318	0.717794	0.237684	0.515229
29	P32901	PTR2	0.0100925	0.0564937	1.23595	99.0832	1.25892	99.0832	3.10456	99.0832	0.49204	99.0832	3.43558	99.0832	1.44544	99.0832	1.5417	6.36796	2.93765	7.37904	1.38038	4.65586	1.52757	3.63078	10.3753	33.4195	0.642688	8.31764
30	P33302	PDR5	0.322107	2.35505	0.205116	3.69828	1.21339	4.16869	2.07014	12.1339	1.55597	6.08135	0.972747	4.87529	0.194089	4.44631	2.70396	3.22107	0.855067	1.95885	1.23595	3.98107	1.83654	2.70396	0.461318	0.564937	0.870964	1.80302
31	P33333	SLC1	0.47863	1.45881	0.946237	1.05682	0.666807	0.847227	0.363078	0.972747	0.758578	0.937562	0.436516	0.83946	0.704693	0.981748	0.758578	1.08643	0.744732	1.0666	0.801678	1.44544	0.619441	1.05682	0.77983	0.954993	0.534564	1.27057
32	P33338	SLA2	0.465586	1.88799	0.30761	1.69044	0.559758	1	0.672977	1.09648	0.625173	2.96483	0.972747	1.95885	0.405508	2.0893	0.648634	1.10662	0.666807	1.00925	0.879022	1.61436	0.744732	2.14783	1.07647	1.85353	0.870964	1.95885
33	P35735	SFK1	0.554626	1.01859	1.35519	1.75388	1.04713	1.11686	1.2942	1.67494	0.758578	1.41906	1.01859	1.40605	0.691831	1.14815	0.928966	1.61436	0.870964	1.28233	1.21339	1.83654	1.02802	1.1272	0.862979	1.13763	0.704693	1.00925
34	P36018	YPT52	1	1.25893	0.937562	1.35519	0.704693	1.08643	0.816582	0.937562	0.92045	1.04713	0.801678	1.02802	1.01859	1.28233	0.487529	1.0666	0.895365	1.04713	1	1.0666	0.758578	1.0666	0.928966	1.08643	0.903649	1.0666
35	P36027	MID2	0.737904	1.04713	1.21339	1.48594	0.724436	1.30617	0.946237	1.30617	0.954993	1.14815	0.981748	1.35519	1.05682	1.21339	0.870964	1.20226	0.679204	1.09648	1.15878	1.64437	0.954993	1.00925	0.928966	1.0666	0.903649	1.03753
36	P36091	DCW1	0.636795	1.21339	1.01859	2.12814	1.10662	2.75423	0.990832	2.24905	0.666807	2.10863	0.77983	1.52757	0.765597	2.26987	1.05682	1.34276	0.981748	1.43219	1.01859	1.24738	0.787046	1.14815	0.870964	1.18032	0.809096	1.21339
37	P38079	YRO2	0.420727	0.698232	3.04789	5.29664	1.04713	1.30617	2.35505	3.31131	1.1695	1.28233	1.25892	1.78649	0.390841	1.03753	1.69044	2.22844	0.903649	1.2942	0.170608	0.847227	1.21339	1.70608	1.45881	1.95885	0.140605	1.00925
38	P38085	TAT1	0.244343	0.519996	1.6293	3.66438	1.38038	2.67917	1.55597	2.80543	0.990832	1.18032	1.30617	1.87068	1.15878	2.22844	0.831764	1.8197	0.990832	1.85353	0.448745	1.13763	0.972747	1.55597	0.879022	1.41906	1.2942	1.90546
39	P38248	ECM33	0.432514	0.831764	1.21339	3.40408	1.1272	2.12814	0.954993	4.28548	0.83946	2.07014	0.265461	2.24905	0.0534564	0.194089	0.981748	1.70608	0.787046	0.83946	0.285759	0.534564	0.685488	1.23595	0.165959	0.366438	0.0855067	0.237684
40	P38250	IST2	1.02802	8.24138	0.376704	0.613762	0.313329	0.60256	0.436516	0.816582	0.685488	1.05682	0.549541	0.679204	0.409261	0.642688	0.366438	0.855067	0.30761	0.636796	0.928966	1.34276	0.751623	1.07647	0.349945	1.04713	0.21677	0.559758
41	P38631	FKS1	0.0963829	0.255859	3.98107	7.37904	2.51189	4.01791	4.01791	7.51623	1.70608	4.05509	2.39883	5.34564	1.8197	2.18776	0.809096	2.51189	0.685488	1.95885	3.13329	3.98107	1.59956	1.97697	2.42103	3.22107	0.613762	1.70608
42	P38993	FET3	0.37325	1	2.53513	3.13329	0.613762	1.51356	0.862979	2.18776	1.43219	1.90546	1.22462	2.12814	0.737904	2.26987	0.870964	1.64437	0.501187	0.654636	1.52757	2.75423	0.847227	1.1272	0.831764	1.25892	0.394457	1.11686
43	P39004	HXT7	0.280543	0.597035	0.387258	1.01859	0.233346	0.510505	0.16293	0.608135	0.564937	2.07014	0.363078	1.07647	0.16293	0.401791	0.794328	1	0.49204	0.654636	0.0366438	0.183654	0.636796	0.77983	0.119124	0.175388	0.359749	0.591562
44	P39013	END3	0.691831	1.2942	0.887156	1.1272	0.809096	1.10662	0.630957	1.61436	0.981748	1.0666	0.717794	1.45881	0.870964	1.25892	0.937562	1.03753	0.60256	1.15878	0.801678	1.77011	0.847227	1.33045	0.912011	1.20226	1	1.55597
45	P39105	PLB1	0.409261	0.855067	1.33045	3.13329	1.40605	2.55859	1.28233	3.53183	1.43219	2.14783	0.175388	1.88799	0.124738	1.34276	1.14815	1.52757	0.972747	1.55597	0.608135	1.02802	0.597035	1.09648	0.57544	1.27057	0.187068	0.765597
46	P39926	SSO2	0.625173	1.15878	1.01859	1.55597	0.801678	1.01859	0.928966	1.59956	0.816582	1.09648	0.824138	1.05682	0.597035	0.92045	0.758578	1.44544	0.474242	0.660694	0.349945	0.937562	0.619441	0.903649	0.554626	0.625173	0.544503	0.672977
47	P40015	ISC1	0.49204	1.28233	1.15878	2.72898	0.963829	1.34276	0.772681	1.07647	0.847227	1.20226	0.879022	1.51356	0.328095	2.29087	0.83946	1.5417	0.855067	1.22462	0.862979	2.22844	0.855067	1.21339	0.809096	0.946237	0.636796	1.05682
48	P40088	FTR1	0.409261	1.01859	1.38038	3.40408	1.02802	1.0666	1.24738	3.40408	0.887156	2.55859	1.11686	2.80543	0.328095	1.43219	0.787046	2.24905	0.265461	1.08643	1.45881	2.72898	0.831764	1.27057	1.18032	1.31826	0.505825	0.529663
49	P40474	QDR2	0.534564	0.831764	0.554626	0.816582	0.515229	0.801678	0.801678	1.20226	0.524808	0.847227	0.42462	0.862979	0.380189	0.457088	0.895365	1.24738	0.57544	0.794328	0.794328	1.94089	0.847227	0.879022	0.299226	0.405508	0.405508	0.49204
50	P40485	SLM1	0.816582	1.15878	0.903649	1.24738	1	1.31826	0.887156	1.03753	0.954993	1.0666	1.03753	1.80302	1.01859	1.07647	1.05682	1.43219	1	1.34276	0.928966	1.61436	0.954993	1.25892	0.990832	1.30617	1.15878	1.25892
51	P41930	SSU1	0.291072	1.00925	2.01372	3.22107	1.28233	1.94089	1.11686	1.69044	0.383707	0.816582	1.33045	1.57036	1.21339	1.77011	1.07647	1.83654	1.45881	2.1677	1.18032	1.80302	0.666807	1.61436	1.55597	2.03236	1.69044	1.87068
52	P42838	LEM3	0.724436	1.02802	0.972747	1.2942	0.963829	1.36773	1.10662	1.30617	0.937562	1.1272	0.972747	1.11686	0.559758	1.05682	0.698232	1.36773	1.1695	1.45881	1.6293	2.48886	1.03753	1.20226	1.21339	2.05116	0.613762	1.11686
53	P46951	YPP1	1.03753	2.10863	0.505825	0.554626	0.937562	1.59956	0.519996	0.847227	0.691831	1.24738	0.625173	1.64437	0.704693	1.19124	0.855067	1.09648	0.704693	1.21339	0.954993	1.20226	0.862979	1.07647	1.19124	1.35519	0.928966	1.04713
54	P46956	PHO86	0.981748	3.94457	0.887156	1.00925	0.912011	1.09648	0.912011	0.963829	0.794328	1.07647	0.83946	0.928966	0.831764	0.928966	0.794328	0.963829	0.847227	1.21339	0.847227	1.65959	0.83946	1.01859	0.912011	1.1272	0.903649	1.22462
55	P46992	TOH1	0.654636	0.972748	0.77983	1.39316	0.794328	1.30617	0.654636	2.24905	0.801678	1.28233	0.474242	1.55597	0.291072	0.737904	0.928966	1.04713	0.608135	0.816582	1.49969	1.99526	0.758578	0.928966	0.420727	0.981748	0.231207	0.483059
56	P48231	TCB2	0.855067	2.88403	0.270396	0.591562	0.77983	0.895365	0.529663	0.862979	0.666807	0.946237	0.461318	0.672977	0.359749	0.666807	0.554626	0.824138	0.648634	0.794328	1	1.28233	0.737904	0.954993	0.608135	0.824138	0.401791	0.544503
57	P49573	CTR1	0.440555	0.847227	0.666807	1.58489	0.92045	1.92309	1.61436	2.65461	1.39316	1.52757	1.13763	1.47231	0.744732	1.45881	1.14815	1.51356	0.737904	1.14815	0.337287	0.461318	0.824138	1.28233	0.937562	1.2942	0.608135	1.00925
58	P52911	EXG2	0.413047	1.40605	1.22462	1.77011	1.02802	2.03236	0.794328	2.31206	0.990832	1.69044	0.501187	0.937562	0.147231	0.744732	0.816582	1.18032	0.487529	1.02802	0.580764	0.794328	0.772681	1.05682	0.457088	0.794328	0.359749	0.654636
59	P53049	YOR1	0.432514	1.8197	1.99526	2.55859	1.13763	1.75388	1.69044	1.99526	1.25892	1.65959	1.49969	1.77011	0.744732	0.990832	0.972747	1.87068	0.879022	1.47231	1.28233	1.49969	0.954993	1.23595	0.870964	1.36773	0.591562	0.824138
60	P53139	YGL108C	0.685488	1.21339	0.990832	1.7378	0.972747	2.39883	1.05682	1.36773	0.946237	1.49969	0.912011	1.88799	1.08643	1.83654	0.794328	1.11686	0.870964	0.981748	0.510505	0.704693	0.824138	0.981748	0.990832	1.02802	0.928966	1.13763
61	P53217	YGR026W	0.895365	3.19154	0.679204	0.831764	0.772681	1.1695	0.816582	0.855067	0.704693	0.912011	0.420727	0.809096	0.824138	0.870964	0.461318	0.794328	0.642688	0.801678	0.928966	0.946237	0.711214	0.772681	0.564937	0.903649	0.648634	0.887156
62	P53283	TPO2	0.559757	1.03753	2.01372	4.32514	0.981748	1.69044	1.07647	2.35505	0.946237	1.1695	1.23595	1.59956	0.831764	2.51189	0.981748	1.24738	0.737904	0.809096	0.549541	0.816582	0.691831	0.963829	0.887156	0.954993	0.731139	0.862979
63	P54003	SUR7	0.824138	2.05116	0.77983	1.27057	0.218776	0.711214	1.00925	1.30617	0.474242	1.23595	0.972747	1.04713	0.283139	1.09648	0.685488	1.57036	0.141906	0.698232	0.405508	1.0666	0.83946	0.972747	0.248886	0.270396	0.416869	0.608135
64	Q00245	RHO3	1.27057	4.13047	0.847227	1.18032	0.855067	0.990832	0.963829	1.05682	0.855067	1.14815	0.824138	1.33045	0.283139	0.765597	0.744732	1.07647	0.444631	0.946237	0.879022	1.55597	0.564937	0.92045	0.313329	0.440555	0.448745	0.711214
65	Q01896	ENA2	0.12942	0.394457	1.18032	2.65461	1.59956	5.10505	4.28548	11.0662	2.93765	9.0365	1.30617	1.58489	0.539511	2.37684	1.34276	1.78649	1.20226	1.61436	1.40605	2.03236	0.903649	2.31206	0.413047	0.698232	0.83946	1.23595
66	Q02785	PDR12	0.60256	1.22462	2.22844	2.58226	0.981748	1.09648	1.47231	1.57036	0.630957	0.981748	0.990832	1.13763	0.37325	0.937562	0.972747	1.24738	0.758578	1	0.201372	0.524808	0.870964	1.05682	0.724436	1.0666	0.613762	0.855067
67	Q03516	RSN1	0.501187	0.972748	1.02802	1.55597	1.00925	1.10662	1.07647	2.42103	0.963829	1.55597	1.05682	1.80302	0.501187	1.09648	0.981748	1.43219	0.698232	1.00925	1.64437	2.03236	0.972747	1.1272	0.510505	0.711214	0.636796	0.847227
68	Q03640	TCB3	0.801678	7.51623	0.291072	0.519996	0.457088	0.613762	0.428549	1.21339	0.501187	1.21339	0.420727	0.564937	0.157036	0.366438	0.49204	0.758578	0.346737	0.772681	0.724436	0.831764	0.47863	0.772681	0.210863	0.654636	0.214783	0.444631
69	Q04182	PDR15	0.625173	1.44544	0.175388	1.45881	1.67494	2.65461	1.39316	4.87529	1.11686	3.10456	1.35519	3.22107	0.413047	2.83139	1.85353	3.28095	1.43219	3.37287	0.510505	2.03236	1.33045	2.48886	0.334195	1.83654	1.59956	3.04789
70	Q05518	PAL1	0.870963	2.07014	0.816582	1.11686	1.08643	1.59956	0.954993	1.01859	0.524808	0.981748	0.946237	1.31826	0.912011	1.13763	0.380189	1.10662	1.20226	1.92309	0.809096	1.21339	0.772681	1.18032	1.02802	1.1272	0.824138	1.72187
71	Q05998	THI7	0.107647	0.226986	0.717794	1.87068	3.46737	5.10505	0.539511	1.39316	0.432514	0.895365	0.704693	0.928966	0.275423	0.544503	0.0990832	0.963829	0.18197	0.672977	8.24138	14.0605	0.233346	0.363078	0.291072	1.20226	0.291072	0.387258
72	Q06170	YLR326W	0.380189	1.08643	0.972747	1.04713	0.954993	1.07647	1.01859	1.05682	0.83946	1.05682	1.05682	1.08643	1.01859	1.11686	1.1272	1.80302	1.01859	2.29087	1.09648	1.64437	0.912011	1.83654	1.13763	1.87068	0.990832	1.75388
73	Q06451	TPO3	0.636795	1.08643	1.27057	1.94089	0.879022	0.937562	1.08643	1.25892	1.02802	1.21339	0.879022	0.946237	0.765597	0.972747	0.879022	1.30617	0.666807	0.879022	0.83946	1.05682	0.685488	0.887156	0.501187	0.654636	0.519996	0.744732
74	Q06689	INA1	0.337287	0.619441	1.1695	1.39316	0.60256	1.24738	1.04713	2.35505	0.586138	0.990832	0.544503	1.14815	0.267917	0.654636	0.564937	1.13763	0.319154	0.549541	0.299226	0.794328	0.529663	0.903649	0.0855067	0.285759	0.185353	0.529663
75	Q06991	PUN1	0.194089	0.356451	2.05116	2.46604	0.717794	2.07014	1.78649	2.46604	0.92045	2.46604	0.758578	1.51356	1.03753	2.18776	1.24738	3.04789	0.954993	2.22844	6.91831	8.16582	0.731139	1.51356	0.912011	3.13329	1.39316	1.87068
76	Q07800	PSR1	0.794329	1.99526	1.33045	2.26987	0.765597	1.88799	0.981748	1.33045	0.824138	1.36773	1.18032	1.5417	0.794328	1.24738	0.648634	1.14815	1	1.61436	1.03753	1.52757	0.870964	1.05682	0.794328	1.24738	0.847227	1.13763
77	Q07824	TPO1	0.554626	1.43219	1.10662	1.65959	1.0666	1.20226	0.809096	1.40605	0.809096	1.31826	0.879022	1.08643	0.946237	1.35519	0.679204	1.0666	0.847227	1.49969	1.28233	2.37684	0.698232	0.816582	0.711214	0.831764	0.912011	1.18032
78	Q07950	YEH2	0.963829	2.51189	0.704693	1.01859	0.972747	1.01859	0.704693	1.02802	0.496592	0.981748	0.879022	1.05682	0.554626	0.895365	0.679204	1.72187	0.519996	1.1695	1.88799	2.58226	0.380189	0.855067	0.549541	1.35519	0.57544	1.14815
79	Q08245	ZEO1	5.54626	35.6451	0.534564	0.824138	0.847227	0.937562	0.824138	2.03236	0.192309	0.685488	0.597035	1.19124	0.272898	0.534564	0.972747	1.19124	0.855067	0.954993	0.141906	0.625173	0.717794	1.03753	0.337287	0.990832	0.293765	0.496592
80	Q08269	ALR1	0.903649	1.14815	0.92045	1.14815	0.928966	1.23595	0.794328	1.21339	0.816582	1.02802	0.731139	1.08643	0.77983	1.31826	0.879022	1.30617	0.816582	1.22462	0.717794	0.831764	0.765597	1.21339	0.724436	1.09648	0.672977	0.77983
81	Q08760	RAX1	0.239883	1.07647	0.648634	5.70164	0.954993	6.13762	1	4.96592	0.809096	1.97697	0.731139	4.20727	0.981748	3.87258	1.0666	1.28233	1.05682	1.25892	1.13763	1.70608	1.10662	1.13763	1.04713	1.14815	0.92045	1.24738
82	Q12117	MRH1	0.534564	1.09648	1.51356	2.07014	0.170608	0.534564	0.963829	1.55597	0.912011	1.1695	0.981748	1.30617	0.787046	0.801678	1.05682	1.57036	0.328095	0.474242	0.597035	1.02802	0.608135	0.855067	0.660694	1.04713	0.704693	0.847227
83	Q12207	NCE102	1.8197	4.52898	0.47863	1.08643	0.334195	0.809096	0.487529	1.51356	0.124738	0.963829	0.337287	0.963829	0.301995	0.564937	0.608135	0.990832	0.519996	0.92045	0.0672977	1	0.60256	1.05682	0.328095	0.758578	0.343558	0.586138
84	Q12246	LCB4	0.666807	1.14815	1.51356	1.97697	0.809096	1.15878	1.03753	1.43219	0.972747	1.28233	1.05682	1.67494	0.903649	1.34276	0.862979	1.43219	0.758578	1.39316	0.679204	1.38038	0.809096	1.34276	0.630957	1.10662	0.570164	0.685488
85	Q12256	TPO4	0.474242	0.879023	2.31206	4.7863	1.00925	2.24905	1.58489	3.13329	1.75388	2.85759	1.40605	2.70396	1.15878	1.90546	1.23595	2.55859	0.731139	1.36773	0.111686	0.469894	1.03753	1.19124	0.660694	0.990832	0.928966	1.10662
86	Q12359	ATO3	0.127057	1	1.24738	10.4713	0.903649	5.97035	1.34276	12.2462	0.847227	6.30957	0.685488	7.7983	0.912011	5.86138	1.08643	2.33346	0.660694	2.44343	2.07014	4.36516	1.24738	2.0893	0.60256	0.954993	2.14783	2.63027
87	Q12412	PNS1	0.679204	1.21339	1.20226	1.30617	1.34276	1.38038	0.981748	2.03236	0.524808	0.972747	1.36773	2.22844	1.14815	3.13329	1.03753	2.1677	1.35519	1.70608	0.724436	0.831764	1.24738	1.80302	0.972747	1.44544	1.40605	2.42103
88	Q12466	TCB1	0.954992	5.05825	0.293765	0.505825	0.277971	0.524808	0.387258	0.660694	0.586138	0.903649	0.359749	0.737904	0.101859	0.672977	0.387258	0.92045	0.356451	0.731139	0.394457	0.691831	0.554626	0.887156	0.313329	0.510505	0.17378	0.487529
89	Q12675	DNF2	0.49204	1.13763	0.946237	1.52757	0.912011	2.31206	0.912011	1.6293	0.83946	0.990832	0.847227	1.21339	0.862979	1.38038	0.57544	1.08643	0.887156	1.7378	1.36773	1.51356	1.00925	1.02802	1.18032	1.48594	1.34276	1.75388
90	Q12746	PGA3	0.895365	3.0479	0.383707	0.648634	0.496592	0.862979	0.452898	0.787046	0.787046	1.08643	0.428549	0.765597	0.322107	0.487529	0.253513	0.862979	0.465586	1.22462	0.887156	1.87068	0.534564	1.33045	0.387258	1.02802	0.275423	0.60256
91	Q99271	NHA1	0.2208	1.23595	0.847227	1.39316	1.02802	1.0666	1.03753	1.39316	1.0666	1.23595	1.01859	1.25892	0.912011	1.19124	0.801678	1.35519	0.816582	1.09648	0.903649	1.87068	0.737904	1.24738	0.751623	1.25892	0.390841	0.972747
