# Supplementary material for: Yeast α-arrestin Art2 is the key regulator of ubiquitylation-dependent endocytosis of plasma membrane vitamin B1 transporters
Source: PLoS Biol. 2019 Oct 28;17(10):e3000512. doi: 10.1371/journal.pbio.3000512 (PMC6837554; doi:10.1371/journal.pbio.3000512)
Supplement: S1 Data — CHX, cycloheximide. (XLSX) [file pbio.3000512.s013.xlsx]

## Sheet: Figure 1B (Thi7 endocytosis)
WT+THI7-GFP 0h	WT+THI7-GFP 3h CHX	WT+THI7-GFP 3h B1	art2d+THI7-GFP 0h	art2d+THI7-GFP CHX	art2d+THI7-GFP B1	art9d+THI7-GFP 0h	art9d+THI7-GFP 3h CHX	art9d+THI7-GFP 3h B1	npi1+THI7-GFP 0h	npi1+THI7-GFP 3h CHX	npi1+THI7-GFP 3h B1	art2dart9d+THI7-GFP 0h	art2dart9d+THI7-GFP 3h CHX	art2dart9d+THI7-GFP 3h B1
0.475924	1.25073	2.02095	0.557137	0.49157	0.527607	0.410861	1.16855	0.965128	0.494816	0.558836	0.42357	0.430393	0.503999	0.53419
0.552072	1.25523	1.93006	0.461824	0.61713	0.506795	0.309631	0.748527	1.41018	0.46813	0.511041	0.336406	0.44063	0.594781	0.6205
0.437425	1.26144	1.54212	0.539462	0.450786	0.488115	0.508772	0.637445	4.9294	0.490151	0.590008	0.434084	0.522063	0.561602	0.524265
0.564052	1.27071	1.8493	0.543602	0.525913	0.532349	0.561467	1.43982	3.61191	0.472698	0.392874	0.507746	0.37078	0.887851	0.388775
0.586488	1.97206	1.38634	0.420099	0.503462	0.5798	0.512816	1.31791	1.46091	0.504524	0.500316	0.529447	0.440544	0.607775	1.08584
0.518935	1.16269	1.685	0.46016	0.55369	0.649712	0.520886	1.12025	1.26274	0.470456	0.523749	0.527634	0.411783	0.633117	0.803772
0.443923	1.2032	1.51496	0.472195	0.375674	0.471228	0.480674	0.823114	1.80414	0.518702	0.436749	0.522738	0.533058	0.53349	0.506215
0.54554	1.04564	2.47706	0.504153	0.297106	0.506561	0.474772	0.770174	1.71588	0.437501	0.547443	0.361942	0.481149	0.838638	0.428134
0.646616	1.14986	1.03081	0.435663	0.534852	0.588186	0.53838	1.03114	1.31726	0.441413	0.487677	0.503199	0.562774	0.997924	0.458841
0.480517	0.888227	1.09329	0.472781	0.597009	0.480384	0.477287	0.982397	1.15517	0.45255	0.434739	0.481399	0.469992	0.715689	0.387587
0.476798	3.04327	1.01886	0.466863	0.660871	0.359986	0.52925	1.05938	0.743301	0.392029	0.396608	0.503845	0.464244	0.739817	0.562566
0.534207	1.22156	1.04944	0.476095	0.629834	0.475674	0.551862	0.828267	1.02606	0.46481	0.444198	0.442829	0.474289	0.714182	0.479007
0.441324	1.24749	0.975949	0.586016	0.683012	0.504583	0.518687	0.849804	3.1482	0.395466	0.442285	0.45164	0.469979	0.657031	0.430548
0.619164	1.40557	0.9138	0.353355	0.638981	0.528972	0.42337	0.720689	2.52413	0.416409	0.362134	0.47363	0.428644	0.551778	0.470218
0.643033	1.00264	0.901662	0.588682	0.700563	0.598508	0.4948	0.764672	1.97652	0.482893	0.618447	0.343825	0.433069	0.607328	0.45649
0.54407	1.75536	1.02835	0.502932	0.721717	0.585732	0.418252	1.0938	2.22236	0.371404	0.391497	0.363856	0.619079	0.651082	1.36441
0.605514	0.985449	1.86615	0.439249	0.422848	0.47954	0.460419	1.21765	1.12777	0.445653	0.446222	0.401775	0.36307	0.577267	0.416979
0.551432	1.10658	1.69116	0.419447	0.621744	0.629548	0.453677	0.964753	2.92737	0.487222	0.410889	0.4193	0.494849	0.673009	0.613175
0.497954	1.08159	1.93986	0.462822	0.598524	0.571884	0.58583	0.681657	0.613716	0.459144	0.470804	0.416624	0.465552	0.633464	0.549937
0.51056	2.69878	1.42933	0.625311	0.613879	0.487049	0.421743	0.812409	1.58978	0.53174	0.416972	0.503965	0.551729	0.451751	0.394311
0.505855	3.7769	1.09591	0.430298	0.604291	0.506561	0.403874	1.2688	1.11313	0.548422	0.421548	0.493237	0.446835	0.638446	0.727676
0.590331	0.90186	0.86765	0.455044	0.581005	0.504518	0.630813	1.04322	1.29229	0.502622	0.40392	0.527481	0.482219	0.486519	0.444992
0.423998	1.84678	1.5726	0.431375	0.527342	0.579822	0.531535	0.881951	1.17772	0.437627	0.455236	0.463219	0.379082	0.732324	0.514059
0.487924	1.68025	2.66607	0.591334	0.673204	0.469726	0.491505	0.883894	2.54152	0.396418	0.437579	0.500614	0.413959	0.708827	0.5113
0.568433	0.596119	0.908541	0.425321	0.389032	0.41187	0.455692	0.906532	2.21075	0.453913	0.481997	0.458241	0.468665	0.626764	0.782108
0.507751	0.922384	3.07853	0.396763	0.600703	0.592102	0.432285	1.96738	1.7708	0.456784	0.413402	0.384429	0.438979	0.665254	0.631357
0.712453	0.930473	2.0726	0.473173	0.871674	0.553393	0.486898	1.63287	0.820388	0.42555	0.48855	0.340572	0.577069	0.688262	0.585806
0.589425	1.31064	1.41797	0.532269	0.549959	0.518705	0.491369	1.2844	0.73627	0.401098	0.587353	0.524008	0.556492	0.735043	0.498387
0.599609	1.21513	1.21149	0.416438	0.481044	0.569985	0.516786	1.38883	0.54497	0.444575	0.454445	0.442332	0.474072	0.803819	0.516943
0.560219	2.20461	1.4878	0.452586	0.572184	0.669955	0.380292	1.64252	1.68415	0.557038	0.4506	0.284182	0.52787	0.551763	0.509871
0.556051	1.55562	1.36738	0.420006	0.608532	0.588683	0.495174	2.96767	0.986441	0.392763	0.425216	0.415592	0.542349	0.586458	0.411427
0.530468	2.99564	2.06793	0.435607	0.81387	0.62928	0.49639	1.17213	1.0983	0.468035		0.438314	1.05276	0.582709	0.358421
0.524019		3.08738			0.684854		1.3653	1.80676	0.456899			0.662498	0.543598	0.382071
0.580762		1.66882			0.455783		0.493379	0.861573	0.458775			0.485614	0.403855	0.483405
0.458735		1.76504			0.535037		0.808775	1.53515	0.407354			0.619861	0.581213	0.537436
0.582078		1.56192			0.603433		2.16815	1.80303	0.477829			0.47649	0.758009	0.437817
0.463726		1.71918			0.540843			1.26108	0.458733			0.518623	0.792235	0.635414
0.5861		2.5351			0.492761			1.4097				0.683333	0.59463	0.415554
0.504799		2.27076			0.519056			1.5995				0.42551	0.528659	0.59882
0.526438		2.48467			0.505882			1.16916				0.435428	0.616545	0.574112
0.50417		2.38383						1.16348				0.562557	0.492197	0.439784
0.713843		2.08578						1.07193				0.527065	0.599735	0.537527
0.574094		1.53325						1.26623				0.502587	0.625162	0.520635
0.602392		1.69829						1.73008				0.591576	0.377378	0.461066
0.612327		1.40524										0.539687	0.614684	0.493289
0.669006		1.50088										0.478212	0.746172	0.587518
0.700627		2.36759											0.573521	0.555288
0.614351		1.52883											0.574586	0.487
0.692042		2.17478											0.444338
0.646542		3.114											0.630292
0.733861		2.48193
0.647566		2.15969
0.820899
0.529786
0.791558
0.737009
0.810392
0.556286
0.873666
0.753989
0.662205
0.634056
0.668746
0.665626
0.79578
0.742159
0.723897
0.562683
0.681603
0.709015
