# Supplementary material for: Yeast α-arrestin Art2 is the key regulator of ubiquitylation-dependent endocytosis of plasma membrane vitamin B1 transporters
Source: PLoS Biol. 2019 Oct 28;17(10):e3000512. doi: 10.1371/journal.pbio.3000512 (PMC6837554; doi:10.1371/journal.pbio.3000512)
Supplement: S2 Data — Nrt1, nicotinamide riboside transporter 1. (XLSX) [file pbio.3000512.s014.xlsx]

## Sheet: Figure 2B (Nrt1 endocytosis)
WT+NRT1-GFP 0h	WT+NRT1-GFP 3h B1	art2d+NRT1-GFP 0h	art2d+NRT1-GFP 3h B1	art9d+NRT1-GFP 0h	art9d+NRT1-GFP 3h B1	npi1(rsp5)+NRT1-GFP 0h	npi1(rsp5)+NRT1-GFP 3h B1	art2dart9d+NRT1-GFP 0h	art2dart9d+NRT1-GFP 3h B1
0.499052	1.66793	0.437461	0.551906	0.547362	1.41886	0.418782	0.517089	0.462839	0.449022
0.517239	0.831307	0.408679	0.43695	0.556356	0.75128	0.386557	0.405249	0.472983	0.560348
0.647219	2.33544	0.387518	0.374796	0.407963	0.605911	0.411843	0.461984	0.40541	0.485922
0.510947	1.26145	0.499884	0.353394	0.498281	0.590041	0.502761	0.528878	0.342531	0.38871
0.519835	1.62168	0.490886	0.509323	0.609336	0.572431	0.532396	0.46433	0.322996	0.501417
1.12342	1.18059	0.543115	0.460304	0.500733	1.46974	0.414828	0.416858	0.476028	0.449144
1.26467	0.567192	0.354629	0.425076	0.546582	1.02993	0.354689	0.545309	0.488966	0.640771
0.595095	0.861171	0.53634	0.43907	0.432958	1.29234	0.447966	0.561907	0.522832	0.52343
0.699906	1.38093	0.468854	0.375325	0.579402	0.68552	0.505646	0.515296	0.465811	0.476634
0.934709	3.79579	0.443826	0.545478	0.642302	0.547857	0.453826	0.50455	0.554288	0.40332
0.7768	0.449122	0.452281	0.564979	0.763033	0.659507	0.528962	0.456508	0.554886	0.366179
0.679056	0.87356	0.46748	0.442482	0.563943	1.42766	0.53228	0.511642	0.558563	0.680312
0.831226	1.14348	0.545242	0.531888	0.44552	0.581821	0.645567	0.495521	0.608648	0.687168
0.617283	3.81085	0.350973	0.550854	0.73562	0.402001	0.512082	0.435794	0.612199	0.338207
0.642026	0.501785	0.623092	0.553771	0.560326	0.947461	0.497462	0.439027	0.601934	0.328585
0.810075	1.68129	0.671049	0.639361	0.640379	1.77669	0.427894	0.44008	0.465263	0.499032
0.546639	1.0057	0.563688	0.67461	0.563022	0.650064	0.505105	0.425435	0.549281	0.576274
0.663791	0.46767	0.4362	0.544355	0.578828	0.714753	0.457625	0.453489	0.459513	0.685934
0.716051	0.564166	0.441749	0.69262	0.534132	0.544294	0.607811	0.414436	0.541395	0.417438
0.661783	0.91844	0.598015	0.52414	0.559887	0.431673	0.410879	0.530552	0.526063	0.685036
0.599701	0.98917	0.508791	0.66471	0.580661	0.546423	0.489083	0.418007	0.576535	0.6908
0.855091	1.45438	0.46958	0.579794	0.570461	0.609329	0.3978	0.47466	0.486993	0.802788
0.73909	0.538985	0.417926	0.886219	0.432353	3.01492	0.423154	0.466125	0.436212	0.450296
0.877742	1.24126	0.42608	1.1134	0.502145	3.41678	0.552829	0.355782	0.515065	0.6731
0.630438	1.31535	0.506739	0.436253	0.559517	1.83095	0.582881	0.504287	0.411103	0.53898
0.63307	0.611057	0.456807	0.419648	0.57283	1.51088	0.418575	0.465918	0.401543	0.629549
	1.64878	0.410675	0.49819	0.46052	2.5134	0.46269	0.576358	0.395352	0.550418
	1.5419	0.59705	0.363362	0.54635	4.15228	0.480151	0.473182	0.45132	0.612441
	1.7008	0.512136	0.62691	0.511461	1.23297	0.425741	0.530704	0.593245	0.62388
	1.44697	0.513355	0.506145	0.565332	2.74526	0.469513	0.531782	0.484068	0.603992
	0.953328	0.458011	0.518109	0.549449	0.520958	0.532405	0.495132	0.600587	0.428135
	0.50818		0.535706	0.666081	2.66604	0.451857	0.424595	0.570237	0.608523
	0.921234		0.576601	0.425	0.548614	0.468046	0.499522	0.383364	0.598084
	1.49596		0.40913		0.451653	0.380041	0.560915	0.518286	0.62488
	1.13916		0.517559		0.66583	0.539869		0.429614	0.558951
	1.32275		0.992801		0.77871	0.342003		0.638752	0.614774
	1.24619		0.411427		6.21368	0.475562		0.426003	0.540696
	2.09523		0.570534		0.565381			0.539014	0.540872
	1.3404		0.416637		0.641559			0.369585	0.447178
	1.42554		0.378401		0.329625			0.438186	0.338964
			0.998172		0.558119			0.561834	0.729488
			0.599327		0.520882			0.434135	0.499629
			0.483194		1.35326			0.542254	0.688048
			0.430316		0.530265			0.485912	0.561074
			0.510698		1.32338			0.380771
			0.740613		0.451161			0.29205
			0.354015		0.787441			0.46213
			0.617293					0.366933
			0.809154
			0.483379

## Sheet: Figure 2B (Thi72 endocytosis)
WT+THI72-GFP 0h	WT+THI72-GFP 3h B1	art2d+THI72-GFP 0h	art2d+THI72-GFP 3h B1	art9d+THI72-GFP 0h	art9d+THI72-GFP 3h B1	npi1(rsp5)+THI72-GFP 0h	npi1(rsp5)+THI72-GFP 3h B1	art2dart9d+THI72-GFP 0h	art2dart9d+THI72-GFP 3h
0.704682	2.8243	0.539336	0.411043	0.635593	1.60903	0.55435	0.455664	0.459459	1.38434
0.616315	0.918871	0.581103	0.451781	0.654908	1.52436	0.471857	0.45424	0.614632	0.442977
0.771032	1.16782	0.491512	0.516807	0.387475	1.86178	0.421606	0.273043	0.417798	1.09505
0.746511	1.87759	0.555645	0.670122	0.560411	1.34679	0.496464	0.605704	0.515066	0.557562
0.768251	1.15431	0.480851	0.356592	0.658158	0.553954	0.492224	0.51975	0.669597	0.608102
0.573014	1.07413	0.441046	1.07019	0.766731	0.581066	0.319567	0.35192	0.504675	0.50302
0.619984	1.25329	0.479176	0.402455	0.591191	0.665489	0.460384	0.551231	0.33645	0.455938
0.504575	1.29959	0.562335	0.997589	0.875346	0.803161	0.543904	0.470162	0.517414	0.430156
0.771974	0.46731	0.454068	0.982922	0.686722	0.6786	0.578553	0.467155	1.39438	0.522189
0.811908	0.770629	0.433667	0.483001	0.530962	0.667631	0.45545	0.474679	0.438653	0.623885
0.709088	0.569797	0.486827	0.379466	0.55312	0.467649	0.485883	0.481571	0.575547	0.480507
0.740555	1.4052	0.493318	0.482073	0.591313	0.5089	0.577291	0.426295	0.575867	0.374056
0.542865	1.07432	0.468934	0.328815	0.472078	0.563045	0.509188	0.594645	0.62889	0.675483
0.753042	1.56735	0.421244	0.521729	0.454015	0.54369	0.435675	0.444287	0.615546	0.806264
0.745973	1.37746	0.449134	0.380844	0.545485	0.492199	0.509529	0.415714	0.551706	0.834843
0.631289	1.0209	0.513665	0.482866	0.553609	0.426061	0.459726	0.460817	0.466917	0.495583
0.536006	1.07692	0.45606	0.407411	0.458666	0.491763	0.520402	0.38932	0.505484	0.41429
0.639333	1.15965	0.621449	0.612763	0.404771	2.15625	0.537377	0.393589	0.50588	0.513982
0.639614	1.321	0.627594	0.371611	0.542144	0.692489	0.392124	0.455334	0.540851	0.473883
0.65976	4.62611	0.584761	0.534243	0.462869	0.583089	0.499655	0.677261	0.590978	1.02006
0.773237	2.61177	0.537032	0.607947	0.524961	1.32465	0.572824	0.534252	0.558798	0.52317
0.711166	4.90718	0.46723	0.734545	0.457612	1.54522	0.439815	0.380883	1.79092	0.562541
0.631267	2.1379	0.600427	0.477968	0.406467	0.882127	0.302852	0.302463	0.45435	0.798614
0.664716	2.1907	0.497219	0.542085	0.597482	0.537477	0.534106	0.445208	0.557889	1.0876
0.881889	0.726451	0.634768	0.527153	0.475323	0.57011	0.426032	0.447649	0.654352	0.413739
0.702772	1.95898	0.438467	0.914025	0.466896	0.598676	0.419878	0.474792	0.587404	0.468692
	3.48049	0.604485	0.543322		0.622027	0.326329	0.4263	0.537952	0.544421
	2.6413	0.37107	0.667873		0.628242	0.405437	0.502384	0.56962	0.450929
	0.728414	0.453624	0.640597		0.642687	0.319904	0.531821	0.566727	1.21517
	0.575592	0.485657	0.593031		0.513377		0.47377	0.638728	0.533049
	0.600932	0.520341	0.502399		0.568265		0.574779	0.571255	0.517951
	1.60017	0.502018	0.678582		0.470613			0.581392	0.646449
	0.80753	0.509909	0.672457		0.449461			0.580903	0.612984
	0.674832	0.474552	0.560839		0.47044			0.57751	0.919833
	2.11749	0.355766	0.651244		0.692744			0.670192	0.553026
	1.44599	0.542636	0.416615		4.13469			0.559553	0.575691
	2.07504	0.510485	0.535958		1.80283			0.555463	0.949687
	2.32679	0.466736	0.628754		0.742047			0.56921	0.652168
	0.598401	0.433443	0.5995		1.10954			0.749064	0.587252
	0.982877	0.443342	0.490882		1.34036			0.677059	0.79236
	2.57347		0.646507		3.88471			0.484006	1.61145
	0.705434		0.676915		1.50631			0.585545	0.570881
	0.62764				1.68213			0.429038	0.632465
	0.839182				1.0905			0.564155	0.548604
	1.00397				1.15095			0.599241	0.475166
	2.2802				1.36841			0.481112	1.34331
	2.11815				0.706917			0.5296	0.838261
	4.31715				1.97861			0.539741	0.595389
	2.08987				1.98039			0.618594	0.690868
					2.36008			0.561331	0.436807
					1.10167			0.549074	0.739455
					1.35051			0.522218	0.47765
					0.725072				0.523245
					0.50024				0.388553
									0.785612
									0.401754
									0.782103
									0.602273
									0.738152
									0.918749
									0.778421
									1.72722
									0.569976
