# Supplementary material for: Yeast α-arrestin Art2 is the key regulator of ubiquitylation-dependent endocytosis of plasma membrane vitamin B1 transporters
Source: PLoS Biol. 2019 Oct 28;17(10):e3000512. doi: 10.1371/journal.pbio.3000512 (PMC6837554; doi:10.1371/journal.pbio.3000512)
Supplement: S3 Data — (XLSX) [file pbio.3000512.s015.xlsx]

## Sheet: Figure 5 (data not normalized)
Thi7 WT 0h	Thi7 WT 3h B1	G59R 0h	G59R 3h B1	D85G 0h	D85G 3h B1	S130N 0h	S130N 3h B1	N133K 0h	N133K 3h B1	M247I 0h	M247I 3h B1	P286Q 0h	P286Q 3h B1	T287N 0h	T287N 3h B1	P291Q 0h	P291Q 3h B1	N350K 0h	N350K 3h B1	V398F 0h	V398F 3h B1	M399R 0h	M399R 3h B1	A447P 0h	A447P 3h B1
0.712102	1.40948	0.571879	0.604047	0.546049	0.496761	1.08345	0.522537	0.61854	0.525535	0.76178	0.614228	0.65809	0.641547	0.639975	0.626417	0.654361	0.50198	0.606777	0.672195	0.709176	0.570487	0.467725	0.430067	0.655228	0.677682
0.640691	1.25759	0.571727	0.62008	0.559911	0.655967	0.748626	0.535523	0.638061	0.769582	0.846854	0.725823	0.616849	0.541354	0.706745	0.715734	0.59083	0.605536	0.529222	0.659922	0.532316	0.586791	0.43076	0.50352	0.547887	0.720877
0.685897	1.21421	0.515549	0.593815	0.512786	0.566647	0.585532	1.02306	0.633842	0.494761	0.914927	0.900822	0.621999	0.65685	0.800338	0.706362	0.822892	0.526744	0.506814	0.630785	0.64805	0.536781	0.578454	0.597978	0.520811	0.532276
0.602892	2.18615	0.595001	0.691731	0.462857	0.561081	0.794084	0.705535	0.59806	0.564447	0.903031	1.15324	0.51082	0.622466	0.552734	0.61531	0.635457	0.641833	0.553204	0.651678	0.464648	0.571203	0.537576	0.504406	0.574723	0.515234
0.692305	2.41771	0.65336	0.797667	0.504349	0.616815	0.654501	0.999472	0.609644	0.624146	0.900283	0.668047	0.5868	0.541242	0.604826	0.553025	0.876162	0.561139	0.556185	0.655111	0.658858	0.518415	0.486936	0.604367	0.612874	0.615679
0.522984	1.11341	0.587428	0.682564	0.591837	0.659125	0.449175	0.595325	0.569493	0.52433	0.917783	0.840413	0.652687	1.02726	0.686564	0.614526	0.543719	0.443831	0.717346	0.645291	0.525205	0.512855	0.484426	0.590315	0.651567	0.6892
0.644431	1.36965	0.839459	0.777949	0.602815	0.662014	0.711842	0.833324	0.654237	0.522382	1.66449	0.643984	0.546174	0.717524	0.533871	0.64238	0.514534	0.668012	0.644687	0.821165	0.476234	0.641253	0.539752	0.471497	1.03695	0.810416
0.630344	1.48532	0.638657	0.627315	0.476541	0.636356	0.674604	0.697236	0.683075	0.6575	0.890601	0.638482	0.602846	0.664615	0.488865	0.763639	0.503204	0.529027	0.580825	0.795849	0.510004	0.651864	0.41715	0.565147	0.785251	1.06325
0.638351	1.49753	0.460388	0.636363	0.470574	0.550453	0.712302	1.08944	0.653686	0.65583	1.45169	1.07047	0.653028	0.633417	0.615793	1.18578	0.482594	0.49099	0.653565	0.594284	0.566278	0.510252	0.577179	0.333503	0.787367	0.906776
0.770059	0.894576	0.593321	0.554928	0.453721	0.643682	0.722836	0.719797	0.597142	0.609591	1.09043	0.691142	0.653604	0.761608	0.618335	0.845865	0.590553	0.476854	0.465808	0.615005	0.610335	0.579904	0.486176	0.519201	0.696696	0.544771
0.666583	1.26749	0.620509	0.537478	0.543317	0.691628	0.758225	0.769515	0.552409	0.710845	1.13905	0.841677	0.521199	0.737306	0.667693	0.906272	0.529416	0.51314	0.533284	0.557759	0.595869	0.467556	0.493448	0.434623	0.74215	0.734688
0.680106	1.25176	0.820246	0.539988	0.582966	0.598839	0.553682	0.666312	0.654153	0.726061	0.98593	1.58059	0.609144	0.949217	0.67534	0.718886	0.465747	0.559592	0.615158	0.605619	0.568109	0.675538	0.68201	0.522735	0.698762	0.550762
0.574444	1.80765	0.591214	0.601881	0.499891	0.791796	0.643705	0.512797	0.643807	0.6113	0.587842	0.55485	0.711052	0.774865	0.666084	1.78281	0.436935	0.45987	0.763918	0.536801	0.460823	0.627979	0.645205	0.530795	0.654734	0.540607
0.650027	1.11971	0.795379	0.589172	0.331707	0.736718	0.591358	0.556147	0.578921	0.698654	0.595263	0.792738	0.635535	0.669667	0.441398	2.60519	0.550287	0.624259	0.508448	0.587369	0.65409	0.605385	0.581761	0.539754	0.709688	0.638915
0.515681	0.845522	0.534575	0.75011	0.426269	0.627384	0.998106	0.471619	0.591348	0.849903	0.561324	1.59532	0.813573	0.641478	0.590897	0.676579	0.369727	0.394748	0.705695	0.494904	0.652504	0.655299	0.659007	0.516565	0.67716	0.731188
0.598496	2.73158	0.586919	0.671107	0.526274	0.516996	0.512755	0.605655	0.51516	0.72102	0.671689	1.43197	0.640753	0.828954	0.521446	0.605178	0.595467	0.421809	0.672127	0.604528	0.577921	0.570952	0.464261	0.531134	1.08675	0.608226
0.492963	0.965063	0.665829	0.609988	0.492416	0.607935	0.622987	0.705939	0.556658	0.618854	0.396114	0.829642	0.765609	0.669128	0.566287	0.5697	0.385068	0.496607	0.531238	0.66828	0.567789	0.575352	0.518977	0.505963	0.811804	0.659946
0.553595	1.81655	0.757503	1.0561	0.526481	0.569895	0.597874	0.692465	0.551046	0.61128	0.499318	1.24514	1.03482	0.909866	0.736768	0.806831	0.432815	0.461881	0.593491	0.611657	0.795229	0.626836	0.648616	0.472239	0.821004	0.827168
0.509071	1.5101	0.655525	0.384363	0.575657	0.554354	0.478209	0.977954	0.613847	0.516059	0.519066	0.551683	0.733787	0.774351	0.610529	0.709063	0.484999	0.533813	0.603826	0.63845	0.588141	0.504104	0.539537	0.606006	0.702766	0.589075
0.456302	1.49152	0.562597	0.684744	0.532665	0.563835	0.609688	1.13555	0.478944	0.613505	0.981538	0.80325	0.6573	0.715348	0.316777	0.894448	0.388815	0.501244	0.52049	0.565478	0.61477	0.487449	0.629994	0.584576	0.890935	0.804425
0.660959	1.06546	0.594265	0.687542	0.567069	0.622723	0.75781	0.836805	0.66615	0.533005	0.948525	0.819258	0.654453	0.795088	0.798902	0.758496	0.570651	0.555295	0.480642	0.660138	0.965153	0.585294	0.534083	0.568125	0.626235	0.667546
0.563512	0.766498	0.621158	0.868652	0.410393	0.609218	0.757408	0.70119	0.460211	1.18988	0.641444	0.678047	0.81593	0.710734	0.544562	0.751118	0.710494	0.396921	0.53601	0.561467	0.591806	0.494977	0.54952	0.513998	0.735498	0.738046
0.577023	0.706379	0.656414	0.865877	0.499472	0.369126	0.731051	0.594793	0.685567	0.745271	0.668793	0.861571	0.927768	0.715166	0.629907	0.761607	0.569627	0.671966	0.559703	0.695444	0.664929	0.63457	0.462587	0.508141	0.550483	0.54513
0.524583	0.805344	0.658347	0.617577	0.44629	0.6755	0.573701	0.849825	0.488119	0.667088	0.580859	0.800192	0.49842	0.575116	0.773351	0.888622	0.513558	0.53996	0.62666	0.626329	0.606639	0.598125	0.620994	0.485448	0.591097	0.65163
0.665595	0.655394	0.648837	0.627231	0.54916	0.528852	0.690904	0.608193	0.449097	0.671454	0.555359	0.559397	0.792025	0.854841	0.813725	0.9452	0.615601	0.712572	0.735333	0.618335	0.503437	0.688038	0.508459	0.620469	0.679282	0.591647
0.616463	0.546632	0.663883	0.620812	0.505053	0.635966	0.578263	0.73883	0.69093	0.614306	0.746961	0.70985	0.610593	0.814289	0.655745	0.646449	0.516233	0.608887	0.636774	0.592875	0.588722	0.670073	0.561014	0.563199	0.668567	0.57773
0.52262	0.529511	0.494853	0.903526	0.493261	0.569077	0.4188	0.703805	0.644707	0.571392	0.552315	0.738313	0.576521	0.561501	0.715618	0.651864	0.514885	0.478187	0.584945	0.58838	0.606217	0.49786	0.43917	0.539951	0.676552	0.783864
0.562623	1.83417	0.557514	0.887079	0.475707	0.829647	0.578781	0.611715	0.595264	0.680217	0.317455	0.556237	0.537918	1.19103	0.744651	0.693348	0.647512	0.426615	0.645697	0.53179	0.462264	0.676431	0.53319	0.564693	0.749584	0.693241
0.467515	0.693146	0.606728	0.599701	0.583943	0.597609	0.566436	0.603666	0.631406	0.586034	0.624915	0.6159	0.709648	1.19688	0.671766	0.714626	0.51158	0.522262	0.590352	0.554438	0.591785	0.552299	0.619623	0.56674	0.863343	0.676576
0.820947	0.693328	0.486131	0.605256	0.568859	0.608653	0.66861	0.636386	0.544176	0.603557	0.648802	0.607207	0.699296	0.633889	0.707338	1.05529	0.785171	0.518742	0.665041	0.69862	0.577789	0.753236	0.567117	0.43347	0.875904	0.846131
0.654074	0.767143	0.605453	0.613471	0.553665	0.681829	0.865997	0.494246	0.556355	0.792404	0.628713	0.766257	0.696374	0.821178	0.729514	0.748262	0.661152	0.762255	0.98737	0.703594	0.607443	0.753448	0.38897	0.59763	0.821723	0.61951
0.664549	0.69218	0.55797	0.541961	0.578279	0.543884	0.53956	0.726819	0.525085	0.630855	0.707017	0.748426	0.79163	0.560139	0.80521	0.750646	0.710654	0.720669	1.16726	0.827769	0.545614	0.759038	0.579168	0.537779	0.874872	0.56168
0.445298	0.596505	0.460948	0.599056	0.551761	0.592484	0.531221	0.591354	0.594733	0.667356	0.667138	0.572582	0.739499	0.74467	0.696389	0.652088	1.03907	0.801279	0.849554	0.838038	0.654325	0.660178	0.48813	0.606022	0.762881	0.716593
0.266123	0.870956	0.508975	0.757909	0.475652	0.418611	0.662944	0.756606	0.664042	0.889746	1.06751	1.36037	0.620979	0.584443	0.746427	0.665259	0.485473	0.867743	0.90628	0.562408	0.454359	0.720474	0.547344	0.548929	0.668126	0.585307
0.585243	0.944915	0.558606	0.516573	0.447267	0.609634	0.749837	0.902121	0.552786	0.537167	0.859188	0.59355	0.689758	0.695681	0.743577	0.725906	0.459802	0.60528	0.554117	0.591225	0.535407	0.577911	0.579631	0.48587	0.648312	0.669652
0.387904	0.570295	0.535336	0.564745	0.528293	1.00802	0.56	0.597155	0.636702	0.622907	0.814322	0.727154	0.728009	0.755269	0.750608	0.683024	0.594141	0.433847	0.727572	0.65061	0.507348	0.610304	0.529945	0.573839	0.538693	0.638818
0.57601	0.583509	0.613441	0.801306	0.325946	0.72963	0.632362	0.672797	0.647083	0.688758	0.882568	0.633304	0.541426	0.705172	0.596695	0.666192	0.603958	0.466131	0.576914	0.580491	0.611753	0.498046	0.535457	0.572564	0.861724	0.716895
0.554433	0.603419	0.476403	0.815027	0.449628	0.547297	0.563183	0.794141	0.806958	0.778429	0.752492	0.720819	0.661281	1.03997	0.737673	0.745715	0.583186	0.494036	0.807789	0.576321	0.593735	0.634195	0.524999	0.553742	0.710051	0.641726
0.532165	1.11539	0.632886	0.671809	0.440261	0.54169	0.484586	0.583562	0.571449	0.662408	0.570938	0.537233	0.548321	1.12546	0.56483	0.715579	0.390147	0.533725	0.589333	0.653721	0.563073	0.551355	0.567785	0.444057	0.647781	0.546699
0.753727	1.02939	0.354253	0.755357	0.443392	0.562884	0.642112	0.814363	0.53366	0.862055	0.581837	0.799166	0.604729	1.0901	0.529118	0.674898	0.462487	0.538551	0.673397	0.647455	0.690354	1.33155	0.6888	0.498469	0.607665	0.606225
0.456776	0.843406	0.726861	0.505159	0.3233	0.521147	0.561949	0.846614	0.45991	0.464077	0.718261	0.75017	0.760771	0.721298	0.715853	1.07139	0.522709	0.447012	0.51946	0.617223	0.645861	1.95267	0.532625	0.554235	0.690349	0.563842
0.533506	0.88587	0.409721	0.722683	0.547951	0.47466	0.613146	0.791648	0.594859	0.612195	0.812919	0.556041	0.61598	0.697625	0.74812	0.936772	0.414676	0.652889	0.593672	0.621057	0.589051	0.662587	0.631005	0.40669	0.602204	0.810103
0.501443	1.14901	0.628108	0.563123	0.669232	0.535678	0.446614	0.617788	0.527226	0.679327	0.622419	0.784195	0.610985	0.594253	0.510687	0.638348	0.417553	0.73296	0.44485	0.894761	1.05465	0.748855	0.649006	0.482595	0.813443	0.738928
0.624153	1.67022	0.753778	0.54769	0.669579	0.572747	0.495611	0.674292	0.820518	0.576796	0.732788	0.746932	0.705889	0.820184	0.617093	0.639744	0.474131	1.23094	0.545833	0.627542	0.711409	0.705598	0.517688	0.524663	0.572936	0.539523
0.488227	1.51234	0.597916	1.02117	0.597604	0.557014	0.702564	0.659011	0.632835	0.653307	0.791139	0.765739	0.665614	0.448931	0.724661	0.658223	0.39963	0.849757	0.681437	0.590075	0.483775	0.67578	0.523576	0.512938	0.641257	0.683507
0.688913	0.923344	0.309345	0.733675	0.527093	0.492756	0.568779	0.54194	0.551565	0.638681	0.507448	0.579305	0.698652	0.745293	0.590157	0.58704	0.519886	0.544996	0.636308	0.643237	0.618481	0.563628	0.449675	0.604923	0.795372	0.650926
0.666457	0.760371	0.536811	0.718979	0.341823	0.484678	0.501157	0.631814	0.439285	0.655711	1.1297	0.69768	0.758609	0.753166	0.495478	0.799544	0.422175	0.762437	0.523927	0.593696	0.57354	0.645011	0.49799	0.519087	0.854472	0.632914
0.725317	1.44543	0.608428	0.693215	0.61545	0.559496	0.582074	1.00295	0.608247	0.567732	0.855445	0.943303	0.537505	0.726905	0.68735	0.647518	0.565297	0.648496	0.607067	0.62904	0.683369	0.680347	0.495765	0.523538	0.804573	0.518542
0.629045	0.954019	0.549229	0.559256	0.578134	0.50413	0.681762	0.545117	0.473429	0.870214	0.58307	1.0753	0.744318	0.676036	0.64855	0.525089	0.438113	0.785542	0.531091	0.597364	0.68482	0.749667	0.442622	0.49133	0.945656	0.65547
0.744644	0.611655	0.567199	0.603307	0.463325	0.684955	0.650029	0.617833	0.639857	0.536861	0.42912	0.692323	0.57041	1.95658	0.714559	0.725327	0.535404	0.585211	0.741369	0.71387	0.585555	0.568309	0.548065	0.541309	0.859017	0.661055
0.65751	0.596897	0.568165	0.558446	0.487063	0.511709	0.530577	0.920381	0.502503	0.711501	0.757948	0.621049	0.448734	1.97933	0.645301	0.470243	0.502073	0.744736	0.507972	0.770651	0.773863	0.516871	0.581225	0.60679	0.55026	0.717585
0.541106	0.791518	0.737893	0.68383	1.26396	0.478293	0.446053	0.931454	0.555525	0.783443	0.77734	0.903534	0.632181	1.64925	1.04739	0.730571	0.407559	0.497627	0.762661	0.664786	0.588839	0.615888	0.698536	0.587003	0.74308	0.685498
0.67351	0.708712	0.592943	0.854706	0.502926	0.687838	0.44408	0.692713	0.487741	0.717073	0.869576	0.646168	0.610876	0.730096	0.547154	0.837346	0.63882	0.749107	0.588259	0.758043	0.68947	0.562371	0.451044	0.53592	0.658391	0.73997
0.462297	0.886903	0.52712	0.640227	0.463538	0.584396	0.788539	0.644982	0.713921	0.558021	0.782934	0.703776	0.812301	0.579122	0.558043	0.613589	0.540538	0.653161	0.497061	0.771077	0.567825	0.496457	0.58033	0.58196	0.652731	0.781834
0.629766	0.761503	0.789421	0.5815	0.410094	0.331728	0.651081	0.618778	0.555565	0.475689	0.790421	0.7466	0.700451	0.574739	0.424896	0.792907	0.58317	0.648353	0.646859	0.769647	0.736999	0.590532	0.519107	0.598559	0.831152	0.864825
0.635297	0.630992	0.698686	0.63283	0.45485	0.528646	0.463358	0.900896	0.76325	0.626685	0.658203	0.787401	0.390528	0.694833	0.606151	0.937452	0.466953	0.594603	0.689553	0.508992	0.634161	0.724786	0.609315	0.512131	0.722982	0.724499
0.675359	0.818462	0.603213	0.724131	0.372329	0.639868	0.643742	0.642411	0.631048	0.443137	0.933942	1.90717	0.564384	0.901941	0.680239	0.73895	0.437115	0.706407	0.654598	0.587442	0.666587	0.676841	0.447921	0.54246	0.622275	0.722352
0.513668	0.828027	0.499213	0.859925	0.589296	0.575824	0.518742	0.699723	0.698672	0.67015	0.600623	1.03421	0.648892	0.770191	0.665207	0.691908	0.71358	0.459398	0.712774	0.601986	0.937086	0.614788	0.557071	0.456307	0.619082	0.61036
0.556594	1.74091	0.524421	0.640836	0.489602	0.392053	0.685775	0.551778	0.664672	0.591288	0.814496	0.959222	0.719606	0.860985	0.641812	0.623436	0.60675	0.510889	0.702709	0.687654	0.804119	0.552981	0.374583	0.468194	0.681635	0.826105
0.543884	0.623991	0.75861	1.04207	0.56935	0.97847	0.931042	0.64336	0.568658	0.865053	0.556274	0.682676	0.693266	0.696006	0.647657	0.707876	0.620199	0.589107	0.605171	0.646367	2.1441	0.614758	0.673045	0.500512	0.607157	0.592326
0.427758	0.521802	0.688212	0.99113	0.479296	0.576383	0.753385	0.513565	0.541335	0.584738	0.611488	0.666021	0.615357	0.766262	0.698291	0.798755	0.469114	1.82421	0.788072	0.722243	2.12877	0.570106	0.502564	0.540425	0.773028	0.789078
0.346712	1.78495	0.449835	0.815794	0.535953	1.06666	0.556556	0.555658	0.728275	0.572776	0.755082	0.973695	0.715503	0.881579	0.710194	0.624564	0.629705	1.41777	0.645595	0.823251	2.25079	0.514956	0.367215	0.543904	0.650718	0.865031
0.526033	1.39063	0.666175	0.784783	0.55367	0.589721	0.877374	0.523835	0.659144	0.620871	0.931137	0.636656	0.59428	0.607293	0.621564	1.95471	0.617218	2.25261	0.836408	0.648078	0.773207	0.756645	0.548656	0.519539	0.68216	0.689594
0.487269	0.793416	0.570597	0.666555	0.51022	0.578246	0.672521	0.857462	0.50061	0.609529	1.23306	0.610021	0.934115	0.93305	0.714135	0.857271	0.530293	0.592626	0.72946	0.55421	0.471565	0.611646	0.576701	0.437007	0.575544	0.597416
0.525486	0.889668	0.548126	0.670697	0.480189	0.639937	0.664469	1.22444	0.613956	0.529757	0.728419	0.567449	0.883668	0.890637	0.776073	0.757608	0.754764	0.418555	0.599859	0.781772	0.641841	0.824836	0.540544	0.547512	0.667944	0.894796
0.635633	0.787614	0.622143	0.554039	0.669932	0.650105	1.54941	0.767308	0.651712	0.509563	0.540296	0.719668	0.725309	0.874142	0.643736	0.649375	0.572715	0.786438	1.18669	0.798518	0.605846	0.6848	0.485462	0.438497	0.623257	0.903831
0.635406	0.814908	0.64384	0.727356	0.486257	0.443545	0.81793	0.666916	0.67203	0.702813	0.583028	0.681855	0.970842	0.841525	0.810306	0.865161	0.533398	0.779147	0.960291	0.893102	0.751221	0.61298	0.56271	0.55989	0.569799	0.785885
0.60294	0.874701	0.675008	0.545457	0.450823	1.10443	1.61269	1.04303	0.406062	0.699581	0.56936	0.724698	0.842737	1.02991	0.931762	0.725907	0.479224	0.446115	0.892956	0.573633	0.730898	0.700741	0.536411	0.585948	0.650609	0.605546
0.534017	0.63603	0.50261	0.643271	0.559787	0.641931	0.764955	1.54229	0.772272	0.61789	0.685664	0.713709	0.669493	1.25289	0.621274	0.565342	0.529101	0.653945	0.92128	0.620196	0.579082	0.639234	0.59533	0.396788	1.05134	1.16038
0.899524	0.923844	0.608093	0.707488	0.578646	1.56887	0.542693	1.52458		0.697059	0.836824	0.83356	0.717985	1.00553	0.600446	0.56512	0.527183	0.428205	0.547576	0.663553	0.819633	0.594242	0.646701	0.427839	0.705	0.711522
0.547177	0.85328	0.791686	0.84386	0.488181	0.567384	0.776538	1.08359		0.617448	0.692121	0.727968	0.539493	0.937034	0.708666	0.59801	0.503045	0.547665	0.511294	0.663582	0.611291	0.606343	0.518131	0.568764	0.632817	0.799372
0.568927	1.0284	1.44652	0.840967	0.50789	0.633636	0.57493	1.79928		0.674381	0.571994	0.895544	0.658376	0.818077	0.829752	0.787633	0.44453	0.537832	0.480706	0.81389	0.599285	0.675268	0.602246	0.493268	0.679574	0.70236
0.673494	1.34613	2.02185	0.868637	0.48461	0.440289	0.538247	0.6491		0.549975	0.622072	0.8109	0.556891	0.982466	0.769759	1.02355	0.490785	0.695142	0.609749	0.66151	0.749492	0.540165	0.625404	0.514329	1.03063	0.721692
0.648628	1.34758	0.501597	0.75114	0.478184	0.666712	0.407576	0.695435		0.618345	0.764929	0.822393	0.790402	0.966091	0.699785	0.717015	0.499004	0.381782	0.560692	0.85927	0.989436	0.565545	0.544642	0.553829	0.883877	0.685248
0.663333	0.810252	0.624243	0.53893	0.554783	0.617997	0.897604	0.531388		0.690255	0.7992	0.61641	0.880439	0.717523	0.649393	0.62858	0.375103	0.617213	0.581372	0.521473	0.642732	0.684213	0.632919	0.528535	0.761619	0.566571
0.681767	1.04322	0.520533	0.535866	0.450624	0.526251	0.754751	0.632162		0.833233	0.801291	0.783765	0.951326	0.701092	0.655259	0.758866	0.458056	0.636186	0.78759	0.651937	0.460244	0.663067	0.547684	0.524414	0.771756	0.992694
0.555103	0.822052	0.500921	0.711803	0.463304	0.521835	0.890523	0.893227		0.642931	0.824901	2.381	0.793453	0.605367	0.490873	0.77926	0.527804	0.884435	0.813658	0.690382	0.64495	0.493561	0.671407	0.582669	0.627294	0.674268
0.710751	0.781854	0.463882	0.744795	0.500061	0.461537	1.0674	0.688245		0.602241	0.769328	1.03166	0.822265	0.505711	0.617035	0.747204	0.568111	0.629491	0.600036	0.658791	0.586616	1.1175	0.491269	0.519049	0.824744	0.946166
0.676389	1.63308	0.504611	0.756234	0.37116	0.428722	1.02373	0.770424		0.593949	0.62331	0.666884	0.685063	0.937291	0.611174	0.711618	0.475319	0.490347	0.848616	0.642656	0.52286	0.703859	0.598595	0.617524	0.841422	0.94406
0.813425	1.94394	0.539688	1.59214	0.521199	0.527855	0.61127	0.763364		0.508183	0.714521	1.24243	0.821715	0.684936	0.634681	0.722026	0.420863	0.614003	0.580106	0.727503	0.702575	0.623497		0.496306	0.66886	1.01086
0.769802	2.082	0.639559	0.891998	0.402128	0.506129	0.473708	0.664278		0.429623	0.746905	0.945197	0.620642	0.914925	0.803186	0.615657	0.613031	0.862385	0.556638	0.700793	0.567871	0.699901		0.491644	0.843847	0.679466
1.09008	1.42548	0.580172	1.33022	0.400801	0.502831	0.625795	0.698504		0.413702	0.605934	0.782456	0.812763	0.816268	0.562856	0.6172	0.658403	0.724067	0.613615	0.698119	0.753054	0.59607		0.647286	1.03347	0.776356
0.763407	1.17424	0.625738	0.589394	0.838885	0.610329	0.637846	0.671392		0.666479	0.645459	0.550435	0.791164	1.01335	0.629478	0.720329	0.599039	0.479723	0.651617	0.726661	0.817765	0.681134		0.469632	0.961416	0.775004
0.691541	0.797559	0.468276	0.651386	0.632906	0.517032	0.726784	0.690064		0.585262	0.701998	0.815016	0.701802	0.956878	0.521505	0.73805	0.538241	0.747021	0.598459	0.816594	0.523743	0.623475		0.543424	0.513858	0.693922
0.686778	0.883088	0.514477	0.827893	0.769341	0.39581	0.690606	0.942959		0.609846	0.962113	0.881955	0.82433	0.740612	0.549077	0.971598	0.548274	0.74947	0.623451	0.706258	0.688855	0.947952		0.606153	0.621202	0.776024
0.536664	1.00903	0.434563	0.816066	0.860265	0.62747	0.681295	0.685299		0.655145	1.00455	0.864297	0.929947	0.686126	0.500039	0.866868	0.602198	0.49552	0.649534	0.628875	0.602708	0.699728		0.65108	0.650328	0.677307
0.607667	0.887621	0.639494	0.705834	0.647802	0.562861	0.708615	0.474914		0.522356	0.731258	0.80719	0.746881	0.757955	0.503404	0.645782	0.502128	0.497831	0.729972	0.539134	0.564993	0.676363		0.44994	0.63672	1.11623
0.641881	1.04376	0.497289	1.57734	0.583107	0.623624	0.875904	1.04917		0.586973	1.03011	0.933543	0.633337	0.540836	0.698242	0.706248	0.750936	0.53522	0.528729	0.660064	0.63445	0.693406		0.599302	0.500727	3.1953
0.697029	1.82513	0.547714	2.65183	0.634893	0.506591	0.851041	0.659119		0.784626	0.668329	0.8159	0.730366	0.728917	0.5945	0.619364	0.620299	0.407011	0.686681	0.774614	0.616197	0.886281		0.594199	0.623034	0.813981
0.60598	1.74664	0.637493	1.2074	0.621163	0.627284	1.33443	0.83145		1.19861	0.863704		0.519651	0.856525	0.644222	0.690781	0.429789	0.658488	0.564652	0.768458	0.678766	0.617838		0.366238	0.66709	0.75445
0.920936	1.0395	0.549234	0.848712	0.921611	0.316256	1.14418	0.666636		0.998837	0.875416		0.714537	0.843366	0.777748	0.664256	0.491148	0.66979	0.798998	0.494827	0.545681	0.684125		0.604951	0.843796	0.995646
1.31829	2.06457	0.686711	0.607183	0.450545	0.518858	0.716699	0.797787		0.641136	0.893408		0.725298	0.624212	0.830741	0.68862	0.651845	0.596654	0.663409	0.753064	0.619265	0.695411		0.665424	0.620533	0.872423
0.898782	1.96318	0.517013	0.554839	0.40796	0.415069	0.656868	1.01999		0.662927	0.82916		0.655145	0.994053	0.736201	0.732531	0.610034	0.415569	0.582935	0.651444	0.742397	0.676387		0.562865	0.624661	1.52832
0.740274	1.82546	0.340099	0.693241	0.358281	0.563599	0.654328	0.766555		0.946951	0.849719		0.512062	0.958007	0.681514	0.785179	0.356392	0.766941	0.812594	0.797284	0.62849	0.512598		0.539224	0.686793	0.898804
0.568262	0.84882	0.477805	0.638429	0.744196	0.490498	0.699595	1.25496		0.998038	0.905322		0.608228	0.648823	0.704185	0.532995	0.655895	0.628259	0.542041	0.859048	0.730777	0.636594		0.494732	0.691403	0.859847
0.667827	1.64553	0.568043	0.537199	0.564137	0.530307	0.53025	0.925698		0.763577	0.883377		0.589445		0.419963	0.687045	0.670365	0.877575	0.769715	0.761173	0.592105	0.991081		0.569548	0.630442	0.564797
0.743658	0.783945	0.586249	0.717983	0.546322	0.524209	0.794816	1.13023		0.805194	0.775765		0.738599		0.792051	0.834598	0.620082	0.828665	0.9087	0.973261	0.508622	0.724014		0.512556	0.636633	0.904937
0.618744	2.56935	0.601749	0.585094	0.532846	0.497586	0.395976	0.67242		0.680323	0.857221		0.72564		0.641735	0.643262	0.651643	0.898648	0.725944	0.867654	0.529573	0.671766		0.590407	0.542681	0.609546
0.643128	0.732457	0.616775	0.58873	0.431866	0.339235	0.664056	0.567189		0.553311	0.665381		0.522374		0.514904	0.839135	0.846672	0.6406	0.786758	0.607077	0.469006	0.727676		0.538893	0.710846	0.68346
0.716314	0.624732	0.666535	0.665714	0.520641	0.442204	0.615753	0.885765		0.590791	0.740762		0.579069		1.00499	0.791655	0.717703	0.607694	0.704052	0.703059	0.734402	0.653124		0.558083	0.674221	0.674426
0.641579	0.634825	0.495158	0.581353	0.456064	0.352807	0.541278	0.532439		0.577766	0.888342		0.712797		0.64241	0.835711	0.593475	0.657068	0.65443	0.934622	0.735316	0.711319		0.556953	0.556738	0.81865
0.849831	0.982044	0.640337	0.691492	0.524082	0.488282	0.555017	0.736181		1.30883	0.61696				0.451996	0.984888	0.552324	0.589074	0.683478	0.67791	0.770558	0.575249		0.656159	0.890489	0.792879
0.640763	1.42257		0.722453	0.539322	0.631246	0.593993	0.775195		1.13067	0.688644				0.521149	0.763962	0.439727	0.528785	0.755247	0.648232	0.809849	0.76056		0.587378	0.725549	0.730113
0.544122	0.705311		0.570632	0.555684	0.499552	0.812908	0.578126		1.65563	0.84372				0.703062	0.961942	0.392387	1.01266	0.579055	0.837332	0.582445	0.528278		0.643436	0.66077	0.785028
0.606977	0.443472		0.618565	0.439138	0.58731	0.472298	0.850047		1.02754						0.959276	0.489966	0.779471	0.764055	0.785259	0.817201	0.745014		0.634042	0.555296	1.0452
0.676156	0.925459		0.683128	0.710056	0.497787	0.440219	0.717132		0.884749						1.20729	0.513194	1.47991	0.536324	0.708971	0.48727	1.08458		0.434122	0.566314	0.9369
0.547094	0.712979		0.680666	0.531861	0.536917	0.541921	0.577872		0.611061						0.679566	0.514113	0.67567	0.840641	0.658426	0.667982	0.897669		0.545549	0.551419	0.753054
0.471542	0.568423		0.631314	0.616054	0.447306	0.473387	0.69563		0.844273						0.715753	0.811988	0.436157	0.568892	0.63545	0.525578	0.945316		0.519684	0.975552	1.25288
0.608599	1.07874		0.709436	0.709324	0.467691	0.558176	0.591611		0.718549						0.685341	0.69468	0.802806	0.612289	0.691881	0.753558	0.860266		0.429619	1.0074	1.06474
0.46213	1.09805		0.611538	0.525781	0.477007	0.558791	1.09998		0.676862						0.709992	0.585487	0.672666	0.574024	0.647497	0.69295	0.649318		0.571595	0.9838	1.66056
0.664891	1.17955		0.51217	0.667186	0.519163	0.752046	0.776827		0.60058						1.15426	0.50433	0.741175	0.663703	0.638454	0.578948	0.691432		0.630707	0.859914	0.750074
0.47626	1.58003		0.581863	0.465762	0.5163	0.634129	0.95407		0.585859						0.907798	0.502244	0.665455	0.687359	0.472175	0.505892	0.661455		0.597725	0.887703	0.976618
0.700675	1.45811		0.642972	0.537573	0.58762	0.599164	1.88424		0.627399						0.761256	0.576793	0.545986	0.65615	0.762701	0.557219	0.773584		0.534585	0.600314	1.59546
0.586311	1.70593		0.491977	0.683929	0.685693	0.525412	0.770169		0.588544						0.724019	0.61132	0.666278	0.62723	0.848462	1.71479	0.621239			0.676144	1.83834
0.649834	1.3135		0.820163	0.573242	0.477686	0.470684	0.773716		0.755019						2.02163	0.791994	0.886674		0.626657	0.77353	0.69055			0.882844	0.719773
0.731458	0.672958		1.09974	0.664844	0.564483	0.494235	0.75733		0.698125						0.979913	0.576441	0.5408		0.70397	1.45437	0.582531			0.937218	0.693735
0.692955	1.06058		0.633174	0.530735	0.595718	0.751523	0.622236		1.23011						1.69554	0.552914	0.609758		0.699394	0.679824	0.599319			1.41679
0.480388	0.959698		1.20933	0.583934	0.538398	0.57332	0.689267		1.03275						0.627695	1.13455	0.641473		0.59096		0.700681
0.653203	0.938148		0.58473	0.588871	0.517344	0.715505	0.72659		0.673837						0.506198	0.912371	0.564433		0.526299		0.508946
0.447649	0.852579		0.606055	0.453344	0.415354	0.679483	0.85567		0.7004						0.660748	1.05137	0.758065		0.767378		0.647514
0.705921	1.4279		0.637263	0.573471	0.56969	0.791663	0.683346		0.63634						0.639352	0.796071	0.623121		0.554709		0.587154
0.592398	0.760934		0.728922	0.558741	0.607604	0.635298	0.764448		0.58322						0.780669	0.604741	0.632616		1.25766		0.612827
0.831331	0.851396		0.839609	0.368363	0.565413	0.756829	0.824507		0.7504						1.12461	0.820086	0.732336		0.691077		0.654857
0.669702	0.965107		0.820484	0.401674	0.884113	0.586568	0.924957		1.3904						0.917463	0.996808	0.411916		1.00547		0.588635
0.734346	0.573215		1.59667		0.916135	0.723727	1.03148		1.029						1.18019	0.716674	0.523692		0.683238		0.554578
0.670789	0.865859		1.43311		0.659343	0.648539	0.618089		1.03913						1.04773	0.811622	0.465262		0.759857		0.732987
0.886066	1.06264		1.60894		0.563947	0.63789	0.975147								0.687355	0.629282	0.690058		0.799164		0.660034
0.629376	1.01028		2.7782		0.683766	0.762763	0.699681								0.811782	0.671532	0.62896		0.673063		0.751625
1.30851	0.957846		0.594951		0.593453	0.610282	0.73177								0.705706	0.733556	0.941929		0.953293		0.719677
0.632135	1.40591		0.467159		0.615589	0.709635	0.923239								0.571682	0.792872	0.866322		0.846577		0.809219
0.685917	0.723802		0.535406		0.409799	0.526299	0.649013								1.43434	0.583601			0.672835		0.614582
0.862262	1.22464		0.613667		0.67973	0.714369	0.796593								1.04552				0.552407		0.715636
0.849468	0.989658		0.609921		0.46023	0.756599									0.782198				0.643841		0.784375
0.707113	1.2527		0.482048		0.555162	0.541691									0.53575				0.691113		0.81082
0.79159	1.10979		0.7681		0.496522	0.438164													1.01476		0.809959
0.740541	0.725806		0.670948		0.519945	0.765635													0.78094		0.675619
0.664763	1.136		0.604739		0.428758	0.613887													0.963224		0.915227
0.538701	0.73457		0.756643			0.525484													0.709585		0.641513
0.645695	0.957405		0.751027			0.560047													0.51133		0.842142
0.54187	0.841154		0.748193			0.50271													0.640335
0.752704	1.29108		0.672188			0.745468													0.488704
0.615437	0.959824		1.24412			0.435353													0.773818
0.651501	0.984435		0.68603			0.576782
0.526117	0.806806		0.702636
0.777473	1.4031		0.612712
0.881311	1.68735		0.493674
0.704845	1.2353
0.667129	1.0566
0.459377	1.11244
0.720282	0.627612
0.640153	0.703091
0.613249	1.15557
0.578428	1.12611
0.472349	0.972992
	0.923553
	1.62374
	0.995057
	2.66276
	0.929509
	1.72768
	0.996354
	1.85737
	1.39838
	1.27719
	0.832341
	1.39
	1.00611
	1.02914
	1.25794
	0.851155
	0.798011
	0.692873
	1.28902
	1.76609
	1.89542
	0.76866
	1.1785
	1.02012
	0.65758
	0.754238
	0.543678
	0.526907
	1.22662
	0.766879
	1.13096
	1.01414
	1.79485
	1.15776
	0.827981
	0.807469
	0.611203
	0.992754
	1.05529
	1.01549
	0.66073

## Sheet: Figure 5 (data normalized)
Thi7 WT 0h	Thi7 WT 3h B1	G59R 0h	G59R 3h B1	D85G 0h	D85G 3h B1	S130N 0h	S130N 3h B1	N133K 0h	N133K 3h B1	M247I 0h	M247I 3h B1	P286Q 0h	P286Q 3h B1	T287N 0h	T287N 3h B1	P291Q 0h	P291Q 3h B1	N350K 0h	N350K 3h B1	V398F 0h	V398F 3h B1	M399R 0h	M399R 3h B1	A447P 0h	A447P 3h B1
111.146	219.994	96.233	101.646	106.487	96.8749	170.024	82.0003	103.424	87.8733	101.06	81.4856	100.621	98.0916	95.9643	93.9312	123.498	94.7392	102.207	113.227	119.837	96.4009	87.0063	80.0011	94.0479	97.2709
100	196.287	96.2074	104.344	109.19	127.922	117.48	84.0382	106.689	128.68	112.347	96.2903	94.3153	82.7723	105.976	107.324	111.508	114.283	89.1438	111.159	89.9508	99.1561	80.13	93.6649	78.6409	103.471
107.056	189.516	86.7541	99.9243	99.9999	110.504	91.886	160.545	105.983	82.7276	121.377	119.506	95.1028	100.431	120.011	105.919	155.305	99.4131	85.3693	106.251	109.508	90.7054	107.604	111.236	74.7545	76.4
94.1004	341.218	100.124	116.401	90.2633	109.418	124.614	110.718	100	94.3796	119.799	152.993	78.1037	95.1742	82.8825	92.2658	119.93	121.134	93.1835	109.771	78.5164	96.522	100	93.8298	82.4926	73.954
108.056	377.361	109.944	134.228	98.3547	120.287	102.709	156.845	101.937	104.362	119.435	88.6254	89.7208	82.7552	90.6937	82.9262	165.359	105.904	93.6856	110.349	111.334	87.6018	90.5799	112.425	87.9686	88.3713
81.6282	173.782	98.8494	114.859	115.416	128.538	70.4878	93.4228	95.2233	87.6718	121.756	111.492	99.7949	157.067	102.95	92.1482	102.617	83.7646	120.832	108.695	88.7493	86.6624	90.1131	109.811	93.5225	98.9241
100.584	213.777	141.26	130.909	117.557	129.101	111.708	130.772	109.393	87.346	220.817	85.4332	83.5092	109.708	80.0539	96.3249	97.1085	126.075	108.593	138.32	80.4741	108.359	100.405	87.7081	148.838	116.323
98.3851	231.831	107.47	105.561	92.9318	124.098	105.864	109.415	114.215	109.939	118.15	84.7033	92.1743	101.619	73.3054	114.508	94.9702	99.8438	97.8359	134.055	86.1806	110.152	77.5985	105.129	112.711	152.614
99.6347	233.737	77.4718	107.084	91.7682	107.346	111.78	170.963	109.301	109.659	192.586	142.012	99.847	96.8486	92.3381	177.807	91.0805	92.6651	110.089	100.103	95.6897	86.2225	107.367	62.0384	113.014	130.154
120.192	139.627	99.8411	93.3806	88.4816	125.526	113.433	112.956	99.8465	101.928	144.661	91.6893	99.9351	116.449	92.7194	126.838	111.456	89.9972	78.4621	103.593	103.135	97.9922	90.4387	96.582	100	78.1935
104.041	197.832	104.416	90.4442	105.954	134.876	118.986	120.758	92.3669	118.859	151.11	111.66	79.6906	112.733	100.121	135.895	99.9172	96.8455	89.8281	93.9507	100.69	79.0078	91.7914	80.8486	106.524	105.453
106.152	195.376	138.027	90.8666	113.686	116.781	86.888	104.563	109.379	121.403	130.797	209.687	93.1372	145.134	101.267	107.797	87.901	105.612	103.619	102.012	95.9992	114.153	126.868	97.2394	100.297	79.0534
89.6601	282.14	99.4866	101.282	97.4854	154.411	101.015	80.472	107.649	102.214	77.9851	73.6083	108.719	118.476	99.8794	267.332	82.4633	86.7917	128.677	90.4205	77.87	106.116	120.021	98.7387	93.977	77.5959
101.457	174.766	133.843	99.143	64.6873	143.67	92.8003	87.2747	96.7998	116.82	78.9697	105.167	97.1724	102.391	66.1877	390.648	103.856	117.817	85.6446	98.9383	110.528	102.298	108.219	100.405	101.865	91.7064
80.4883	131.97	89.9556	126.225	83.1281	122.348	156.63	74.0099	98.8778	142.11	74.4672	211.64	124.394	98.0811	88.605	101.453	69.7789	74.5011	118.87	83.3631	110.26	110.733	122.589	96.0916	97.196	104.951
93.4142	426.349	98.7639	112.931	102.63	100.821	80.4653	95.0439	86.1385	120.56	89.1086	189.971	97.9703	126.746	78.1908	90.7465	112.383	79.6084	113.215	101.829	97.6573	96.4797	86.362	98.8016	155.987	87.3015
76.9425	150.629	112.043	102.646	96.0276	118.555	97.7637	110.781	93.0772	103.477	52.5499	110.063	117.061	102.309	84.9148	85.4266	72.6744	93.7252	89.4835	112.567	95.9451	97.2231	96.5403	94.1194	116.522	94.7251
98.9254	283.529	127.469	177.715	102.671	111.137	93.8228	108.667	92.1389	102.21	66.2413	165.185	158.223	139.117	110.478	120.984	81.6856	87.1712	99.9695	103.029	134.378	105.923	120.656	87.8461	117.843	118.727
90.9692	235.698	110.309	64.6787	112.261	108.106	75.0441	153.468	102.64	86.2888	68.8612	73.1881	112.195	118.397	91.5488	106.324	91.5343	100.747	101.71	107.543	99.3842	85.1835	100.365	112.73	100.871	84.5527
81.5395	232.799	94.6711	115.225	103.877	109.955	95.6768	178.198	80.083	102.582	130.214	106.562	100.5	109.376	47.5007	134.123	73.3814	94.6002	87.6729	95.2508	103.884	82.3692	117.192	108.743	127.88	115.463
118.111	166.298	99.9999	115.696	110.586	121.439	118.921	131.318	111.385	89.1222	125.835	108.686	100.065	121.568	119.795	113.737	107.7	104.801	80.9609	111.196	163.092	98.903	99.3503	105.683	89.8865	95.816
100.698	136.97	104.525	146.173	80.0321	118.806	118.858	110.036	76.9507	198.957	85.0962	89.9521	124.755	108.67	81.6571	112.63	134.092	74.9114	90.2872	94.5753	100.004	83.6414	102.222	95.614	105.569	105.935
103.112	126.227	110.458	145.706	97.4037	71.9845	114.722	93.3393	114.632	124.615	88.7244	114.299	141.855	109.348	94.4546	114.203	107.506	126.821	94.2782	117.143	112.36	107.23	86.0505	94.5246	79.0134	78.2451
93.7411	143.912	110.784	103.923	87.0324	131.731	90.0294	133.361	81.6171	111.542	77.0588	106.156	76.2077	87.9344	115.964	133.249	96.9244	101.907	105.557	105.501	102.51	101.071	115.517	90.3032	84.843	93.5315
118.939	117.117	109.183	105.547	107.094	103.133	108.422	95.4421	75.0922	112.272	73.6759	74.2115	121.1	130.704	122.018	141.733	116.183	134.484	123.862	104.154	85.0709	116.265	94.5836	115.42	97.5006	84.9218
110.16	97.6811	111.715	104.467	98.4919	124.022	90.7453	115.943	115.528	102.716	99.0944	94.1712	93.3589	124.504	98.329	96.9351	97.4292	114.916	107.26	99.8657	99.4823	113.229	104.36	104.766	95.9625	82.9243
93.3904	94.6217	83.2715	152.041	96.1924	110.978	65.7212	110.446	107.8	95.5409	73.272	97.9471	88.1492	85.8526	107.307	97.747	97.1748	90.2486	98.53	99.1086	102.439	84.1284	81.6945	100.442	97.1086	112.512
100.539	327.759	93.8158	149.273	92.7691	161.792	90.8266	95.9949	99.5325	113.737	42.1147	73.7924	82.2469	182.107	111.66	103.968	122.206	80.5156	108.763	89.5763	78.1135	114.303	99.1842	105.044	107.591	99.5041
83.5434	123.863	102.097	100.915	113.877	116.542	88.8893	94.7317	105.576	97.9892	82.9033	81.7074	108.504	183.001	100.731	107.158	96.5511	98.567	99.4407	93.3913	100	93.3277	115.263	105.425	123.92	97.1121
146.7	123.895	81.8037	101.85	110.935	118.695	104.923	99.8663	90.9902	100.919	86.0723	80.5542	106.921	96.9208	106.065	158.241	148.186	97.9028	112.022	117.678	97.6349	127.282	105.495	80.6342	125.723	121.449
116.881	137.086	101.883	103.232	107.972	132.966	135.899	77.5607	93.0266	132.496	83.4072	101.654	106.475	125.557	109.391	112.202	124.78	143.861	166.316	118.516	102.646	127.318	72.3564	111.171	117.946	88.9211
118.753	123.69	93.8925	91.1985	112.772	106.064	84.6717	114.058	87.7981	105.484	93.7953	99.2887	121.039	85.6445	120.741	112.559	134.123	136.013	196.617	139.432	92.1979	128.262	107.737	100.038	125.575	80.6205
79.5731	106.593	77.5661	100.806	107.601	115.542	83.3632	92.7996	99.4438	111.587	88.5048	75.9607	113.068	113.859	104.424	97.7806	196.105	151.226	143.102	141.162	110.568	111.557	90.8021	112.732	109.5	102.856
47.5552	155.637	85.6479	127.537	92.7583	81.6347	104.034	118.732	111.033	148.772	141.62	180.472	94.9468	89.3605	111.927	99.7556	91.6238	163.77	152.657	94.7338	76.7776	121.746	101.817	102.112	95.8992	84.0119
104.581	168.853	93.9995	86.9264	87.2228	118.887	117.67	141.567	92.4298	89.8183	113.983	78.7424	105.463	106.369	111.499	108.85	86.7789	114.235	93.3373	99.5878	90.4732	97.6556	107.823	90.3816	93.0553	96.1183
69.3171	101.91	90.0837	95.0325	103.024	196.578	87.8794	93.7099	106.461	104.155	108.031	96.4667	111.312	115.48	112.554	102.419	112.133	81.8805	122.555	109.591	85.7318	103.129	98.5806	106.746	77.3211	91.6926
102.931	104.271	103.227	134.84	63.5637	142.287	99.235	105.58	108.197	115.165	117.085	84.0163	82.7832	107.82	89.4745	99.8954	113.986	87.9734	97.1773	97.7797	103.374	84.1599	99.6059	106.508	123.687	102.899
99.0751	107.829	80.1668	137.149	87.6834	106.73	88.3788	124.623	134.146	130.159	99.8282	95.6263	101.109	159.01	110.614	111.82	110.065	93.2399	136.067	97.0773	100.329	107.166	97.6606	103.007	101.917	92.11
95.096	199.316	106.499	113.049	85.8567	105.637	76.0448	91.5769	94.9956	110.759	75.7426	71.2712	83.8375	172.082	84.6962	107.301	73.6328	100.731	99.2692	110.115	95.1482	93.1681	105.62	82.6037	92.979	78.4702
134.688	183.949	59.612	127.108	86.4672	109.77	100.765	127.796	88.7137	144.142	77.1885	106.02	92.4622	166.674	79.3413	101.201	87.2857	101.641	113.429	109.059	116.656	225.005	128.131	92.7253	87.221	87.0143
81.6242	150.714	122.313	85.0058	63.0478	101.631	88.1853	132.857	76.4539	77.5971	95.287	99.5202	116.321	110.285	107.342	160.654	98.6514	84.3651	87.4994	103.967	109.138	329.963	99.0791	103.099	99.0889	80.9309
95.3357	158.302	68.9458	121.61	106.858	92.5649	96.2194	124.231	98.8873	102.364	107.845	73.7664	94.1825	106.666	112.181	140.469	78.2622	123.22	100	104.613	99.5379	111.964	117.38	75.6525	86.4371	116.278
89.6061	205.325	105.695	94.7595	130.509	104.464	70.086	96.9479	87.6441	113.588	82.5723	104.034	93.4188	90.8604	76.5775	95.7204	78.8053	138.332	74.9319	150.716	178.215	126.542	120.728	89.7725	116.757	106.062
111.534	298.462	126.842	92.1626	130.577	111.693	77.775	105.815	136.4	96.4445	97.2142	99.0905	107.93	125.405	92.5331	95.9297	89.4832	232.316	91.9418	105.705	120.214	119.232	96.3004	97.598	82.2362	77.4403
87.2444	270.25	100.614	171.838	116.541	108.625	110.251	103.417	105.2	109.238	104.955	101.299	101.771	68.641	108.663	98.7006	75.4225	160.376	114.783	99.3941	81.7484	114.194	97.3959	95.417	92.0426	98.1069
123.106	164.998	52.055	123.459	102.79	96.0939	89.2571	85.0452	91.6902	106.792	67.3197	76.6361	106.823	113.954	88.4941	88.0267	98.1186	102.858	107.182	108.349	94.3139	95.242	82.0762	112.528	114.163	93.4305
119.093	135.875	90.332	120.986	66.6599	94.5187	78.6453	99.149	73.0252	109.64	149.87	92.2959	115.99	115.158	74.297	119.892	79.6776	143.895	88.252	100.004	87.4608	108.994	90.8948	96.5607	122.646	90.8451
129.612	258.293	104.87	116.651	120.021	109.109	91.3433	157.391	101.113	94.929	113.486	124.789	82.1838	111.143	103.068	97.0954	106.689	122.391	102.256	105.957	104.209	114.965	90.4887	97.3887	115.484	74.4288
112.408	170.48	94.6666	94.1089	112.744	98.312	106.987	85.5438	78.7011	145.506	77.3521	142.251	113.805	103.365	97.2501	78.7372	82.6856	148.256	89.4587	100.622	104.43	126.679	80.7888	91.3973	135.734	94.0827
133.065	109.301	97.7639	101.522	90.3545	133.575	102.007	96.955	106.368	89.7671	56.9286	91.5873	87.2148	299.158	107.148	108.763	101.047	110.448	113.256	120.247	89.293	96.033	100.035	100.695	123.299	94.8843
117.495	106.663	97.9303	93.9726	94.9836	99.7899	83.2621	144.433	83.5343	118.968	100.552	82.1583	68.6107	302.636	96.7629	70.513	94.7568	140.555	77.6006	129.811	118.008	87.341	106.087	112.875	78.9814	102.998
96.6937	119.324	127.185	115.072	237.648	93.2733	69.9979	146.171	92.3485	130.997	103.125	119.528	96.6596	252.168	157.056	109.549	76.919	93.9177	116.508	111.979	89.7936	104.073	127.499	109.195	106.658	98.3927
120.354	106.841	102.201	143.826	94.5597	134.137	69.6883	108.706	81.0802	119.9	115.361	85.4814	93.402	101.687	84.9646	125.56	120.565	141.38	89.8657	127.687	105.139	95.0296	82.3262	99.692	94.5019	106.211
82.6108	133.704	90.8558	107.734	87.154	113.965	123.743	101.215	118.68	93.3053	103.867	93.1023	124.2	80.6594	86.6555	92.0077	102.016	123.272	75.9339	129.883	86.5893	83.8914	105.924	108.256	93.6895	112.22
112.537	114.799	136.067	97.852	77.1055	64.6914	102.172	97.1033	92.355	79.5386	104.86	98.7675	107.098	80.0488	65.9799	118.897	110.062	122.364	98.8177	129.642	112.387	99.7882	94.7492	111.344	119.299	124.132
113.525	95.1245	120.427	106.49	85.5204	103.093	72.7136	141.375	126.88	104.786	87.3195	104.165	59.7111	96.7754	94.1259	140.571	88.1285	112.22	105.34	85.7362	96.705	122.474	111.214	95.2668	103.773	103.991
120.684	123.386	103.971	121.853	70.0048	124.783	101.021	100.812	104.903	74.0957	123.9	252.299	86.2935	125.621	105.631	110.806	82.4972	133.321	99.9999	98.9506	101.65	114.373	81.7562	100.909	89.318	103.683
91.7907	124.828	86.0457	144.704	110.799	112.293	81.4049	109.806	116.145	112.054	79.6807	136.815	99.2147	107.271	103.296	103.752	134.675	86.7027	108.887	101.4	142.899	103.887	101.679	84.8825	88.8598	87.6079
99.4613	262.449	90.3906	107.837	92.0545	76.4555	107.617	86.5891	110.493	98.8676	108.054	126.895	110.027	119.917	99.6636	93.4843	114.513	85.2848	107.35	115.831	122.622	93.4429	68.3702	87.0937	97.8382	118.575
97.1901	94.0691	130.756	175.354	107.049	190.814	146.106	100.961	94.5316	144.643	73.7972	90.311	105.999	96.9387	100.571	106.146	117.051	98.3419	92.4492	108.876	326.959	103.882	122.847	93.1054	89.9249	85.0193
76.4389	78.6636	118.622	166.782	90.1168	112.402	118.227	80.5924	89.9896	97.7725	81.1221	88.1077	94.0872	106.724	108.434	119.773	88.5363	304.523	120.39	121.657	324.622	96.3366	91.7298	98.6402	114.492	113.26
61.9562	269.089	77.5346	137.278	100.769	208.012	87.3389	87.1979	121.066	95.7723	100.172	128.81	109.399	122.785	110.282	93.6535	118.845	236.674	98.6246	138.671	343.23	87.0173	67.0254	99.2753	96.3766	124.162
94.0002	209.643	114.824	132.06	104.1	115.003	137.684	82.204	109.574	103.814	123.528	84.223	90.8646	84.5829	96.5193	293.109	116.488	376.037	127.774	109.164	117.908	115.383	100.143	94.828	101.033	98.9807
73.4577	119.611	98.3497	112.165	95.9311	112.766	105.537	134.559	83.2196	101.326	163.581	80.6995	142.825	129.954	110.894	128.548	100.083	98.9294	111.436	93.3529	71.9103	93.2717	105.261	79.7639	85.2428	85.7499
79.219	134.121	94.4764	112.862	90.2847	124.796	104.273	192.149	102.062	88.0649	96.3624	75.0676	135.112	124.047	120.512	113.603	142.447	69.8711	91.6377	131.684	97.8761	125.781	98.662	99.9339	98.9279	128.434
95.8241	118.736	107.234	93.231	125.96	126.779	243.145	120.412	108.338	84.7079	71.4756	95.2047	110.899	121.749	99.9622	97.3738	108.089	131.283	181.285	134.505	92.3871	104.427	88.6083	80.036	92.3094	129.731
95.7899	122.85	110.974	122.396	91.4256	86.4972	128.356	104.657	111.716	116.833	77.1287	90.2024	135.218	117.207	125.828	129.731	100.669	130.066	146.699	150.437	114.556	93.475	102.708	102.193	84.3919	112.802
90.8955	131.865	116.346	91.7868	84.7633	215.378	253.075	163.68	67.5022	116.296	75.3205	95.8702	117.375	143.445	144.688	108.85	90.4444	74.4717	136.413	96.6246	111.457	106.858	97.9075	106.949	96.3605	86.9169
80.5051	95.8839	86.6312	108.246	105.251	125.185	120.042	242.028	128.38	102.716	90.7063	94.4164	93.2461	174.501	96.4744	84.7731	99.8578	109.166	140.74	94.7446	88.3058	97.4785	108.662	72.4231	155.712	166.554
135.607	139.273	104.812	119.053	108.796	294.978	85.1634	239.249		115.876	110.703	110.271	100	140.049	93.24	84.7398	99.4959	71.4819	83.6507	101.368	124.988	90.6176	118.038	78.0906	104.416	102.128
82.489	128.635	136.457	142.001	91.7874	106.679	121.86	170.045		102.642	91.5605	96.3027	75.1398	130.509	110.045	89.6716	83.9753	91.424	78.1081	101.373	93.2175	92.4629	94.5711	103.813	93.7253	114.738
85.768	155.036	249.326	141.514	95.493	119.136	90.2223	282.356		112.107	75.669	118.471	91.6978	113.941	128.848	118.106	74.2072	89.7825	73.4353	124.334	91.3866	102.973	109.924	90.0331	100.65	104.025
101.532	202.935	348.492	146.17	91.1158	82.7827	84.4657	101.757		91.4258	82.2937	107.274	77.563	136.837	119.532	153.481	81.9288	116.043	93.1487	101.056	114.292	82.3712	114.151	93.8771	152.645	106.888
97.7831	203.153	86.4566	126.398	89.9078	125.355	63.9599	109.021		102.791	101.192	108.794	110.086	134.556	108.666	107.516	83.3008	63.7323	85.6543	131.267	150.882	86.2415	99.41	101.087	130.909	101.491
100	122.149	107.596	90.6885	104.31	116.195	140.715	83.3041		114.746	105.726	81.5448	122.626	99.9357	100.841	94.2556	62.6174	103.034	88.8136	79.6631	98.012	104.338	115.523	96.4701	112.802	83.9137
102.779	157.269	89.7204	90.1729	84.7258	98.9452	118.32	99.1021		138.514	106.003	103.684	132.499	97.6472	101.752	113.792	76.4652	106.201	120.317	99.5934	70.1839	101.113	99.9652	95.7179	114.303	147.026
83.6839	123.927	86.3401	119.779	87.1099	98.1149	139.605	140.028		106.879	109.126	314.981	110.511	84.3147	76.225	116.85	88.1085	147.642	124.299	105.467	98.3503	75.2645	122.548	106.351	92.9073	99.8646
107.148	117.867	79.9559	125.33	94.021	86.7777	167.333	107.894		100.114	101.774	136.478	114.524	70.4348	95.816	112.043	94.8371	105.083	91.6648	100.641	89.4547	170.41	89.6682	94.7387	122.151	140.135
101.968	246.194	86.9761	127.255	69.7851	80.608	160.487	120.777		98.7359	82.4575	88.222	95.4146	130.545	94.9059	106.707	79.3469	81.8555	129.639	98.1756	79.7324	107.333	109.258	112.713	124.621	139.823
122.627	293.056	93.022	267.917	97.9953	99.2468	95.8268	119.67		84.4785	94.5237	164.361	114.447	95.397	98.5562	108.268	70.2564	102.498	88.6202	111.137	107.138	95.0788		90.5876	99.0636	149.716
116.051	313.869	110.236	150.101	75.6078	95.162	74.2617	104.137		71.419	98.8078	125.04	86.4422	127.43	124.722	92.3178	102.336	143.961	85.0351	107.057	86.5962	106.73		89.7365	124.981	100.635
164.334	214.897	100	223.844	75.3582	94.5418	98.1039	109.502		68.7724	80.1589	103.511	113.201	113.689	87.4028	92.5492	109.91	120.871	93.7392	106.649	114.835	90.8964		118.145	153.065	114.985
115.087	177.021	107.854	99.1804	157.726	114.754	99.993	105.252		110.793	85.3876	72.8168	110.192	141.138	97.7482	108.013	100	80.0821	99.5446	111.009	124.703	103.868		85.719	142.393	114.784
104.252	120.235	80.7133	109.612	118.998	97.2118	113.936	108.179		97.2918	92.8672	107.818	97.7461	133.273	80.9816	110.671	89.8508	124.703	91.4239	124.747	79.867	95.0755		99.1876	76.1066	102.776
103.534	133.129	88.6766	139.314	144.651	74.4198	108.264	147.825		101.379	127.278	116.674	114.812	103.151	85.2632	145.691	91.5257	125.112	95.2418	107.892	105.045	144.556		110.637	92.0051	114.935
80.9042	152.114	74.9023	137.323	161.746	117.976	106.805	107.432		108.909	132.891	114.338	129.522	95.5627	77.6484	129.987	100.527	82.7191	99.2264	96.0704	91.9086	106.703		118.837	96.3189	100.315
91.6082	133.812	110.225	121.659	121.799	105.829	111.087	74.4507		86.8346	96.738	106.783	104.025	105.567	78.171	96.835	83.8223	83.1049	111.515	82.3611	86.1573	103.14		82.1247	94.3034	165.323
96.7661	157.351	85.714	271.874	109.635	117.253	137.313	164.475		97.5762	136.272	123.498	88.2104	75.3269	108.426	105.902	125.357	89.3465	80.7716	100.835	96.749	105.739		109.387	74.1617	473.25
105.08	275.144	94.4053	457.075	119.372	95.2487	133.415	103.328		130.433	88.4131	107.935	101.724	101.523	92.3166	92.8736	103.549	67.9441	104.901	118.334	93.9655	135.151		108.455	92.2764	120.557
91.3538	263.313	109.88	208.11	116.79	117.941	209.195	130.344		199.253	114.259		72.3763	119.296	100.038	103.583	71.7464	109.924	86.2594	117.394	103.507	94.2158		66.8471	98.8014	111.74
138.835	156.709	94.6674	146.286	173.28	59.4622	179.369	104.506		166.043	115.808		99.5198	117.463	120.772	99.6053	81.9894	111.811	122.059	75.5926	83.2124	104.324		110.418	124.973	147.463
198.737	311.242	118.363	104.656	84.711	97.5551	112.355	125.067		106.58	118.189		101.019	86.9394	129.001	103.259	108.815	99.6019	101.346	115.042	94.4334	106.045		121.455	91.9059	129.213
135.495	295.956	89.1137	95.6335	76.7043	78.0409	102.975	159.901		110.203	109.689		91.2478	138.45	114.321	109.843	101.835	69.3725	89.0524	99.5182	113.21	103.144		102.736	92.5174	226.356
111.599	275.196	58.6204	119.489	67.3636	105.967	102.577	120.17		157.418	112.409		71.3193	133.43	105.829	117.738	59.494	128.029	124.136	121.798	95.8402	78.1674		98.421	101.72	133.12
85.6677	127.963	82.3557	110.041	139.923	92.223	109.673	196.736		165.91	119.765		84.7132	90.3672	109.349	79.9226	109.491	104.878	82.8051	131.233	111.438	97.0759		90.3002	102.402	127.35
100.677	248.069	97.9094	92.593	106.069	99.7078	83.1255	145.119		126.934	116.862		82.0971		65.2137	106.688	111.907	146.497	117.586	116.281	90.2918	151.133		103.956	93.3735	83.651
112.109	118.183	101.047	123.753	102.719	98.5613	124.601	177.183		133.852	102.626		102.871		122.993	129.6	103.513	138.332	138.818	148.681	77.5612	110.407		93.5535	94.2905	134.029
93.2781	387.34	103.719	100.848	100.185	93.5557	62.0758	105.413		113.094	113.401		101.066		99.6516	99.8886	108.781	150.015	110.899	132.548	80.756	102.439		107.763	80.3754	90.2787
96.954	110.421	106.309	101.475	81.1991	63.7826	104.102	88.9165		91.9805	88.023		72.7556		79.9567	130.305	141.338	106.938	120.19	92.7404	71.52	110.965		98.3606	105.282	101.226
107.987	94.1808	114.886	114.744	97.8905	83.1427	96.5296	138.859		98.211	97.9952		80.652		156.059	122.932	119.809	101.445	107.555	107.403	111.991	99.5966		101.863	99.8576	99.888
96.7206	95.7022	85.3468	100.204	85.7487	66.3345	84.8544	83.4689		96.0457	117.519		99.2774		99.7564	129.773	99.0712	109.687	99.9743	142.778	112.13	108.471		101.657	82.4574	121.249
128.115	148.047	110.37	119.187	98.5374	91.8063	87.0083	115.409		217.575	81.6175				70.188	152.938	92.2017	98.3365	104.412	103.561	117.505	87.7212		119.764	131.889	117.432
96.5975	214.459		124.524	101.403	118.686	93.1185	121.525		187.959	91.1005				80.9265	118.632	73.4054	88.2722	115.376	99.0274	123.496	115.98		107.21	107.46	108.136
82.0284	106.328		98.3556	104.479	93.9253	127.437	90.631		275.226	111.615				109.175	149.375	65.5027	169.048	88.4596	127.915	88.8187	80.5586		117.442	97.8653	116.269
91.5042	66.8551		106.618	82.5663	110.425	74.0407	133.259		170.815						148.961	81.792	130.12	116.721	119.96	124.617	113.609		115.728	82.2439	154.803
101.933	139.517		117.746	133.504	93.5933	69.0118	112.422		147.077						187.474	85.6695	247.048	81.9318	108.306	74.3051	165.391		79.2375	83.8758	138.763
82.4765	107.484		117.321	100	100.951	84.9553	90.5912		101.581						105.526	85.823	112.792	128.421	100.585	101.862	136.888		99.5754	81.6697	111.534
71.0867	85.6919		108.815	115.83	84.1021	74.2115	109.052		140.349						111.145	135.548	72.8094	86.9071	97.0749	80.1469	144.154		94.8546	144.487	185.562
91.7487	162.624		122.28	133.367	87.9348	87.5036	92.7449		119.449						106.423	115.966	134.016	93.5367	105.695	114.912	131.184		78.4155	149.204	157.697
69.6679	165.536		105.406	98.8569	89.6864	87.5999	172.441		112.519						110.251	97.7378	112.291	87.6911	98.9152	105.67	99.0163		104.329	145.709	245.942
100.235	177.822		88.2789	125.444	97.6125	117.896	121.781		99.8382						179.239	84.1898	123.727	101.391	97.5338	88.2854	105.438		115.119	127.36	111.092
71.7981	238.196		100.291	87.5722	97.0743	99.4103	149.566		97.3911						140.967	83.8417	111.087	105.005	72.1321	77.1449	100.867		109.099	131.476	144.645
105.629	219.815		110.824	101.074	110.484	93.9291	295.386		104.296						118.211	96.2863	91.1437	100.237	116.514	84.9718	117.966		97.5743	88.9114	236.301
88.3886	257.175		84.7985	128.592	128.923	82.3671	120.737		97.8374						112.429	102.05	111.225	95.8191	129.616	261.493	94.7345			100.142	272.273
97.965	198.015		141.365	107.781	89.8141	73.7877	121.293		125.512						313.928	132.211	148.016		95.7316	117.958	105.304			130.756	106.604
110.27	101.451		189.554	125.003	106.134	77.4796	118.724		116.054						152.165	96.2276	90.278		107.542	221.781	88.8317			138.81	102.748
104.466	159.886		109.135	99.7883	112.006	117.814	97.546		204.488						263.292	92.3002	101.789		106.843	103.668	91.3919			209.838
72.4203	144.678		208.443	109.791	101.229	89.8775	108.054		171.68						97.4714	189.395	107.084		90.2783		106.849
98.4728	141.429		100.785	110.719	97.2705	112.167	113.905		112.016						78.6048	152.306	94.2231		80.4003		77.6107
67.4848	128.53		104.461	85.2372	78.0944	106.52	134.141		116.432						102.604	175.51	126.547		117.229		98.7411
106.42	215.261		109.84	107.823	107.113	124.106	107.126		105.783						99.2816	132.891	104.02		84.7403		89.5367
89.3063	114.714		125.639	105.054	114.241	99.5937	119.84		96.9523						121.226	100.952	105.605		192.127		93.4516
125.326	128.351		144.717	69.2592	106.308	118.646	129.255		124.744						174.635	136.9	122.252		105.573		99.861
100.96	145.494		141.421	75.5224	166.23	91.9544	145.003		231.135						142.468	166.401	68.7629		153.602		89.7626
110.706	86.4144		275.206		172.251	113.456	161.702		171.057						183.266	119.637	87.422		104.375		84.5692
101.124	130.532		247.014		123.969	101.669	96.8959		172.742						162.696	135.487	77.668		116.08		111.775
133.578	160.197		277.321		106.033	100	152.871								106.736	105.049	115.194		122.085		100.65
94.8809	152.303		478.857		128.561	119.576	109.687								126.057	112.102	104.995		102.821		114.617
197.262	144.399		102.547		111.581	95.672	114.717								109.585	122.455	157.24		145.63		109.746
95.2968	211.946		80.5207		115.742	111.247	144.733								88.7734	132.357	144.619		129.328		123.4
103.405	109.116		92.284		77.0501	82.5063	101.744								222.732	97.4228			102.786		93.7193
129.989	184.619		105.773		127.802	111.989	124.879								162.353				84.3888		109.129
128.061	149.195		105.127		86.5321	118.61									121.463				98.3568		119.611
106.6	188.849		83.087		104.381	84.9192									83.1937				105.578		123.644
119.335	167.305		132.392		93.3556	68.6896													155.02		123.513
111.639	109.418		115.646		97.7595	120.026													119.301		103.027
100.216	171.257		104.234		80.6148	96.237													147.147		139.565
81.2112	110.739		130.417			82.3785													108.4		97.8261
97.341	144.333		129.449			87.7968													78.1136		128.421
81.6889	126.807		128.96			78.8083													97.8211
113.473	194.636		115.86			116.865													74.6571
92.7795	144.697		214.44			68.2489													118.213
98.2162	148.407		118.246			90.4203
79.3141	121.629		121.108
117.207	211.523		105.609
132.861	254.375		85.0909
106.258	186.226
100.572	159.286
69.2528	167.705
108.585	94.6149
96.5056	105.994
92.4496	174.206
87.2002	169.766
71.2085	146.682
	139.229
	244.785
	150.009
	401.421
	140.127
	260.454
	150.204
	280.006
	210.811
	192.542
	125.479
	209.547
	151.675
	155.148
	189.639
	128.315
	120.303
	104.453
	194.325
	266.245
	285.742
	115.878
	177.663
	153.786
	99.1327
	113.704
	81.9615
	79.4333
	184.918
	115.61
	170.497
	152.885
	270.58
	174.536
	124.821
	121.729
	92.1412
	149.661
	159.09
	153.088
	99.6077
