# Supplementary material for: Yeast α-arrestin Art2 is the key regulator of ubiquitylation-dependent endocytosis of plasma membrane vitamin B1 transporters
Source: PLoS Biol. 2019 Oct 28;17(10):e3000512. doi: 10.1371/journal.pbio.3000512 (PMC6837554; doi:10.1371/journal.pbio.3000512)
Supplement: S4 Data — GFP, green fluorescent protein. (XLSX) [file pbio.3000512.s016.xlsx]

## Sheet: Figure 6A (THI7(M399R)-GFP)
Co-expression of THI7(M399R)-GFP with	Thi7(6KR)-DsRed 0h	Thi7(6KR)-DsRed 3h B1	pRS313 0h	pRS313 3h B1
	0.745523	0.991093	0.730412	0.729356
	0.936384	0.663213	0.54976	0.583245
	0.618627	0.691495	0.660146	0.533537
	0.626662	0.801013	0.562176	0.549449
	0.759178	0.583613	0.5671	0.637516
	0.515886	0.389379	0.446524	0.716763
	0.544586	0.824673	0.563009	0.479354
	0.474885	0.601633	0.476941	0.820748
	0.455317	0.683291	0.878991	0.586144
	0.761801	1.42328	0.843917	0.341082
	0.701531	0.89741	0.914556	0.54447
	0.650291	0.908968	0.459038	0.403819
	0.589062	1.14926	0.64823	0.513235
	0.656332	1.91199	0.553472	0.527226
	0.53484	0.807035	0.721705	0.487481
	1.19068	0.953788	0.558625	0.442144
	0.64556	0.794741	0.504634	0.612673
	0.502224	0.685974	0.743105	0.589809
	0.585161	1.1038	0.645324	0.464329
	0.523727	1.43693	0.574515	1.1568
	0.543378	0.822643	0.543033	1.10125
	0.437291	0.663675	0.552536	0.50604
	0.845377	3.15704	0.511162	0.348116
	0.403843	2.55453	0.570907	0.621075
	0.570322	1.39487	0.504188	0.529249
	0.726759	2.24701	0.472769	0.550959
	0.440714	1.36058	0.517899	0.746584
	0.482408	1.83995	0.61668	0.488435
	0.577179	2.18608	0.552797	0.688678
	0.668388	0.725453	0.550575	0.561261
	0.422122	1.13058	0.499925	0.55307
	0.561901	0.760959	0.548273	0.553388
	2.96874	0.672455	0.496274	0.588531
	1.71793	1.37509	0.672122	0.614441
	1.60816	0.78754	0.558922	0.648202
	1.51558	0.832231	0.733879	0.624437
	0.505616	1.04042	0.621928	0.526325
	0.561551	0.936804	0.571366	0.637004
	0.79569	0.528503	0.615175	0.529596
	0.609379	0.594872	0.689113	0.45612
	0.446223	1.34352	0.476823	0.816127
	0.777482	1.82737	0.510904	0.579666
	0.627034	1.04776	0.444278	0.553971
	0.532079	0.887172	0.476216	0.571515
	0.518966	0.510481	0.508112	0.626455
	0.671075	1.04928	0.557001	0.57767
	0.663339	1.17289	0.488858	0.545733
	0.608308	0.945967	0.799212	0.451711
	0.591322	0.567276	0.530903	0.496171
	0.598846	1.057	0.668329	0.552559
	0.455248	1.04866	0.696384	0.663534
	0.708512	0.775859	0.651284	0.687397
	0.990771	0.826403	0.468323	0.635564
	0.878817	0.575511	0.623644	0.622806
	0.698028	0.674416	0.625821	0.562975
	0.618547	0.523008	0.725904	0.588011
	0.676886	1.29653	0.414374	0.681628
	0.811741	1.55573	0.550325	0.53927
	0.546411	2.79496	0.59666	0.921266
	0.611286	5.83646	0.419834	0.639375
	0.816542	0.629174	0.53898	0.832354
	0.731561	1.18053	0.509686	0.61871
	0.76141	0.574788	0.6079	0.626532
	0.658313	0.80065	0.591195	0.464382
	0.566096	0.811443	0.627877	0.95738
	0.576533	0.571883	0.591707	0.670364
	0.631177	0.962985	0.611653	0.457463
	0.632169	0.762412	0.594142	0.435737
	0.66587	0.78806	0.563694	0.669893
	0.59987	0.871322	0.432092	0.660672
	0.406168	0.812793	0.594002	0.570372
	0.460206	0.919355	0.490596	0.609264
	0.62836	0.693823	0.624984	0.465696
	0.469973	0.903959	0.473859	0.491408
	0.675479	0.912441	0.600466	0.571518
	0.458048	0.913432	0.525775	0.630271
	0.80956	1.13913	0.583702	0.650106
	0.679605	0.931857	0.456429	0.55809
	0.622348	1.73343	0.593098	0.607219
	0.46671	0.986239	0.488929	0.583178
	0.730543	1.23706	0.542477	0.649192
	0.946021	1.85545	0.712881	0.490567
	1.02713	1.37845	0.684127	0.601688
	0.562061	0.742932	0.799487	0.463576
	0.823411	0.670283	0.677471	0.57157
	0.596706	0.641677	0.902881	0.562851
	0.64743	1.04246	0.650938	0.397974
	0.740062	1.38777	0.746219	0.523536
	0.373247	0.809322	0.484798	0.589097
	0.459099	0.721936	0.442877	0.63072
	0.947498	0.797671	0.514254	0.57227
	0.64654	0.472034	0.46444	0.647163
	0.53813	0.655064	0.64959	0.624923
	0.848242	1.17287	0.564706	0.580869
	0.734656	0.928362	0.643355	0.523815
	0.733937	1.15883	0.603919	0.564943
	0.768673	1.2454	0.589336	0.611365
	0.521875	1.64712	0.555287	0.560219
	0.638125	0.755637	0.626783	0.535907
	0.560505	0.849916	0.603319	0.589556
	0.526831	0.782512	0.69521	0.560999
	0.3543	0.714372	0.523821	0.613131
	0.965646	0.634373	0.642002	0.593824
	0.417457	0.85853	0.563892	0.476463
	0.827832	0.798132	0.649921	0.646354
	0.657748	1.34498	0.443445	0.512551
	0.912731	1.36025	0.49287	0.548981
	0.629713	0.873147	0.493805	0.48637
	0.426818	0.647956	0.626699	0.406931
	0.685263	0.641229	0.494379	0.564316
	0.510181	0.956496	0.466593	0.42807
	0.700132	0.779102	0.535985	0.622321
	0.685739	0.770874	0.602952	0.581046
	0.680482	0.595217	0.401715	0.511558
	0.397288	0.479698	0.53355	0.489697
	0.588472	0.839864	0.671993	0.393254
	0.655217	2.2556	0.522641	0.42104
	1.36354	0.607227	0.499196	0.532435
	1.21608	1.05589	0.478522	0.624336
	1.45833	1.23435	0.552664	0.3926
	1.04504	1.35024	0.594076	0.566359
	0.75206	0.933637	0.541985	0.60809
	0.71074	1.2371	0.735797	0.59257
	0.686807	1.03587	0.626817	0.574394
	0.613297	0.569271	0.720164	0.451393
	0.807026	1.42664	0.619932	0.506622
	0.620673	1.06933	0.67766	0.460611
	0.846297	0.7691		0.507555
	0.579113	1.20812		0.574588
	0.777691	1.55473		0.445188
	0.72858	0.778076		0.481328
	0.748556	0.802366		0.6912
	0.528037	0.799434		0.48691
	0.682476	1.06516		0.495741
	0.668252	1.44298		0.43585
	0.602449	1.00257		0.641109
	0.499147	1.03952		0.649284
	0.832634	0.934831		0.686372
	0.933998	1.15154		0.475542
	0.605312	1.30005		0.608287
	0.686342	1.82552		0.523401
	0.737155	1.19976		0.544563
	0.716905	2.28397		0.560354
	0.731948	1.95331		0.686183
	0.522046	1.27035		0.580899
	0.631252	1.2293		0.474947
	0.442863	0.978748		0.57846
	0.758649	0.820661		0.590738
	0.52877	0.907959		0.561152
		0.938714		0.633112
		1.10525		0.592313
		0.941095		0.615287
				0.48731
				0.531922
				0.531432
				0.465473
				0.604422
				0.556966
				0.663174
				0.710653
				0.655334
				0.547133
				0.435668
				0.551011
				0.518305
				0.544002
				0.523539
				0.433435
				0.47742
				0.574683
				0.573538
				0.632684
				0.744766
				0.702765
				0.55874
				0.651952
				0.536982
				0.493111
				0.497259
				0.633474
				0.614131
				0.517107

## Sheet: Figure 6B (THI7-GFP WT)
Co-expression of THI7-GFP with	Thi7(6KR)-DsRed 0h	Thi7(6KR)-DsRed 3h B1	pRS313 0h	pRS313 3h B1
	0.600672	0.947845	0.516538	0.693825
	0.745112	1.18822	0.579242	0.610031
	0.757077	0.797767	0.624845	0.845117
	0.615421	1.18133	0.54362	0.947511
	0.534589	2.12523	0.601781	0.806541
	0.753107	0.833171	0.598237	0.876614
	0.579292	1.05094	0.560129	0.840875
	0.457155	0.979741	0.567647	1.20769
	0.684971	0.556568	0.55977	0.751215
	0.759206	0.983464	0.545638	0.570572
	0.608712	1.1034	0.735936	1.06728
	0.668349	0.69513	0.591916	0.794375
	0.627515	2.87892	0.600892	0.866509
	0.48324	1.19445	0.637417	0.645507
	0.713703	1.54386	0.555386	0.685381
	0.727947	0.865696	0.573106	0.709373
	0.695376	2.01491	0.561164	0.632397
	0.592839	0.794602	0.610651	1.04648
	0.968415	0.464189	0.642231	0.876198
	0.749839	2.61379	0.53604	1.157
	0.605908	1.03553	0.612665	1.34258
	0.517452	0.662039	0.511572	0.983665
	0.617958	1.27127	0.722298	0.936969
	0.610345	0.998229	0.639327	0.616359
	0.650223	1.4474	0.600851	1.3432
	0.840003	1.20585	0.523762	0.832449
	0.531432	1.18385	0.540461	0.766795
	0.66816	0.53035	0.548804	1.05307
	0.515226	0.794339	0.533741	0.783605
	0.704544	1.61944	0.712174	0.726174
	0.649353	0.677818	0.55405	0.613215
	0.925092	2.02326	0.570045	0.722763
	0.675353	1.79091	0.705753	0.775886
	0.683309	1.06284	0.686397	0.901129
	0.508155	0.698971	0.676811	0.640069
	0.810642	0.694042	0.491499	0.712912
	0.89312	0.675724	0.650305	0.794474
	1.14437	0.933988	0.585763	0.715666
	0.621968	1.13257	0.744231	0.736108
	1.13921	1.58148	0.612558	0.947086
	0.854781	1.52237	0.715243	0.691753
	0.706381	1.20652	0.658658	0.627145
	0.705745	1.12173	0.561448	0.987957
	0.582363	1.13897	0.696441	0.595007
	0.712463	1.12058	0.632635	0.843858
	0.450808	0.732896	0.567432	0.986098
	0.590309	1.0872	0.64168	0.699653
	0.600887	1.74611	0.72665	0.608328
	0.562688	1.86732	0.587907	0.579971
	0.809715	1.1509	0.525959	0.953031
	0.680694	3.54957	0.528684	1.01416
	0.651476	1.53035	0.48447	1.05627
	0.533056	2.17774	0.57597	1.55059
	0.621388	0.541953	0.829323	0.935812
	0.946077	1.79261	0.775321	1.13336
	0.881174	1.12617	0.474814	1.27251
	0.686264	0.745229	0.869586	0.876168
	0.579471	0.676279	0.543601	0.813339
	0.653037	1.63606	0.729034	0.775217
	0.60719	1.4044	0.563752	0.623828
	0.736833	1.28968	0.583124	0.943329
	0.705392	1.25058	0.809849	1.275
	0.564583	1.33269	0.564081	0.626525
	0.741124	1.13229	0.518897	0.782604
	0.780181	0.595875	0.605059	0.617649
	0.580117	0.680126	0.571231	0.796774
	0.909288	0.478847	0.605577	1.26001
	0.89392	1.79736	0.682706	1.11638
	0.755242	1.41809	0.730889	0.903115
	0.746983	0.709356	0.635436	0.96123
	0.547707	1.49553	0.640429	0.811495
	0.695464	2.84445	0.642928	0.932071
	0.571933	1.37193	0.693666	0.671656
	0.720524	2.79472	0.59131	1.06533
	0.667956	0.670251	0.600198	0.897526
	0.706479	1.05457	0.634148	1.38461
	0.666348	1.31931	0.61962	0.685025
	0.684315	1.10398	0.768146	0.800101
	0.714447	1.74448	0.618493	0.636991
	0.589742	2.45059	0.607426	1.14192
	0.696364	0.803836	0.424238	0.82014
	0.736031	0.690785	0.658228	1.19792
	0.93535	2.11208	0.699677	1.33621
	0.51818	1.30087	0.651362	0.682186
	0.622951	1.85671	0.478603	1.03532
	0.588833	4.7635	0.768775	1.05873
	0.573317	4.54313	0.712199	0.622806
	0.585432	0.694346	0.72652	0.462098
	0.678808	0.909664	0.61969	0.728687
	0.569536	0.593068	0.661495	1.16354
	0.930254	0.533393	0.518192	0.655484
	0.977359	0.947659	0.637235	1.25731
	0.543064	0.74958	0.57829	0.556425
	0.894458	0.947736	0.607171	0.85764
	0.824136	0.93282	0.565724	0.700386
	0.81168	0.994159	0.521652	1.04367
	0.710993	1.06421	0.635085	0.71606
	1.02344	0.714053	0.570117	0.524644
	1.22354	0.941948	0.738316	0.685888
	0.861368	1.17619	0.518837	2.11192
	0.793115	0.958011	0.635171	2.52663
	0.621455	1.25884	0.670136	1.01174
	0.60678	0.860748	0.693856	1.35154
	0.847207	0.815753	0.535858	0.993309
	0.620699	1.32447	0.715942	1.16379
	0.791227	1.14442	0.607354	1.12635
	0.522612	0.583491	0.503294	0.663127
	0.71886	0.767813	0.463682	0.857441
	0.874342	2.00596	0.837261	1.51824
	0.606764	2.70244	0.577661	0.89645
	0.475622	1.02576	0.627133	1.08819
	0.636491	1.69381	0.662348	1.09581
	0.735907	0.993829	0.648256	0.633624
	0.550898	1.43392	0.655809	0.949936
	0.604909	1.07997	0.56954	1.17256
	0.638275		0.68071	1.0072
	0.753024		0.76449	0.767423
	0.880728		0.68593	1.72254
	0.474137		0.744397	0.525369
			0.712358	0.600057
			0.589074	0.684626
			0.566797	0.855246
			0.529739	1.03851
			0.555686	0.543206
			0.614599	0.823488
			0.588202	0.647543
			0.54117	1.12077
			0.631409	1.23038
			0.509397	1.63715
			0.885512	0.769576
			0.846441	0.880501
			0.971697	1.01663
			0.589277	0.7232
			0.582565	0.768186
			0.643275	1.57565
			0.510763	1.77339
			0.673782	0.793214
			0.598022	3.40896
			0.724844	1.17559
			0.666872	0.795866
			0.59355	2.06961
			0.640559	1.31024
			0.557062	1.33571
			0.625228	1.26956
			0.592535	0.798648
			0.509676	0.62634
			0.585135	0.671344
			0.597668	0.620632
			0.706096	1.14313
			0.676964	0.964211
			0.679677	2.10878
			0.71197	1.97005
			0.604648	0.780743
			0.709913	0.744845
			0.614204	0.507496
			0.62186	1.24036
			0.498516	0.874714
			0.537625	0.78963
			0.601551	0.827585
			0.622241	1.0944
			0.817718	1.02951
			0.676405	0.955055
			0.614101	0.643731
			0.698407	0.857782
			0.584703	0.632289
			0.735689	0.513802
				0.757147
				0.834761
				1.23163
				1.44738
				0.690837
				0.865428
				0.737124
				0.743227
				0.784442
				1.7405
				1.56795
				0.763834
				1.37913
				2.70501
				0.885872
				0.868545
				0.748159
				1.39801
				0.714645
				0.580045
				1.12185
				0.921179
				0.700145
				2.28757
				1.0865
				1.5134
				2.06553
				0.705288
				1.25202
				0.808184
				0.887901
				0.914448
				1.0482
				0.704528
				0.911847
				0.986231
				0.803494
				1.20669
				1.9011
				1.58837

## Sheet: Figure 6C (THI7(N350K)-GFP)
Co-expression of THI7(N350K)-GFP with	Thi7(6KR)-DsRed 0h	Thi7(6KR)-DsRed 3h B1	pRS313 0h	pRS313 3h B1
	0.628839	0.837893	0.553786	0.646197
	0.591615	0.688146	0.50891	0.676771
	0.5676	0.955097	0.649852	0.680738
	0.603536	0.483764	0.540655	0.600749
	0.607505	1.39726	0.564001	0.676814
	0.689222	1.36636	0.608735	0.604797
	0.387433	2.32965	0.531345	0.684462
	0.589259	0.961991	0.772045	0.53498
	0.861724	1.06924	0.6789	0.519266
	0.581628	1.0815	0.656926	0.677214
	0.765645	0.573881	0.683139	0.672449
	0.72919	0.573628	0.628478	0.485204
	0.495495	0.800825	0.652558	0.637171
	0.646615	0.777164	0.500394	0.934632
	0.491988	0.954012	0.603729	0.640437
	0.971172	0.935505	0.558215	0.64911
	0.766187	1.25152	0.550916	0.529177
	0.668263	1.2374	0.629159	0.42511
	0.821799	0.718793	0.4547	0.577701
	0.616385	0.585063	0.631323	0.462404
	0.594302	0.8376	0.628267	0.586207
	0.560556	0.823941	0.584856	0.403703
	0.687148	0.840409	0.500365	0.56944
	0.560649	1.13569	0.604402	0.600324
	0.535212	0.792694	0.528895	0.569202
	0.580465	1.1232	0.554054	0.574055
	0.560498	0.854786	0.709828	0.470368
	0.641091	1.05876	0.637192	0.591508
	0.723946	1.13324	0.516925	0.553637
	0.48129	1.19475	0.933548	0.529858
	0.571138	0.962867	0.61537	0.579302
	0.624258	0.932021	0.495947	0.633877
	0.594162	0.683388	0.720604	0.484068
	0.844057	0.772572	0.628157	0.612916
	0.580077	0.973597	0.652658	0.63816
	0.507979	0.827063	0.601191	0.528919
	0.762156	1.24904	0.620937	0.560549
	0.613427	0.819503	0.656461	0.546549
	0.677364	0.900973	0.635967	0.658382
	0.595843	1.22502	0.584638	0.588498
	0.617419	1.54052	0.656525	0.595907
	0.772564	1.57458	0.504555	0.646057
	0.796616	0.87228	0.692504	0.619181
	0.719305	0.743891	0.692118	0.637092
	0.580554	0.882317	0.608404	0.667633
	0.803743	0.944243	0.691113	0.679344
	0.56424	1.07632	0.591086	0.495047
	0.609947	1.08447	0.688622	0.659892
	0.565522	1.15888	0.692166	0.665297
	0.687672	1.69449	0.574209	0.658047
	0.627729	1.21756	0.510578	0.594448
	0.722092	1.72985	0.594986	0.609634
	0.544631	1.38068	0.596589	0.659185
	0.562885	0.661858	0.4489	0.633343
	0.604553	0.737415	0.777019	0.622063
	0.639091	1.67521	0.732792	0.714618
	0.760213	3.74286	0.534297	0.606383
	0.650942	1.07998	0.539798	0.62048
	0.689433	0.529852	0.648973	0.533663
	0.793496	1.12795	0.688629	0.570692
	0.702088	1.08738	0.62063	0.464837
	0.704071	0.810358	0.622088	0.675301
	0.838819	0.925711	0.573461	0.655856
	0.878973	0.871269	0.522591	0.636104
	0.578103	0.736496	0.414624	0.572669
	0.572675	0.964785	0.66452	0.602069
	0.669154	0.96803	0.796704	0.593918
	0.724128	0.930259	0.498271	0.704535
	0.659553	2.66673	0.673974	0.609064
	0.74761	1.2986	0.710134	0.638892
	0.6055	0.837943	0.789661	0.542387
	0.701565	0.821706	0.666858	0.669638
	0.669222	1.37008	0.465481	0.572786
	0.687654	1.17737	0.626049	0.6
	0.668823	1.36785	0.583562	0.5979
	0.825122	1.28577	0.579144	0.554326
	0.54205	2.02958	0.588403	0.654094
	0.766377	1.35017	0.683274	0.544206
	0.732587	1.66649	0.561474	0.610482
	0.479149	0.932847	0.644567	0.649743
	0.825087	1.09094	0.609727	0.638703
	0.536595	1.09209	0.663162	0.542664
	0.599092	0.857669	0.679813	0.529539
	0.615176	0.968006	0.500258	0.6406
	0.770484	1.57341	0.616362	0.633643
	0.88951	1.16233	0.535896	0.52178
	0.724131	1.09379	0.570807	0.772577
	0.75891	0.928804	0.643266	0.916732
	0.841476	1.44355	0.621077	0.707545
	0.931282	2.12012	0.564863	0.614563
	0.892355	0.852308	0.606035	0.608105
	0.803628	0.692758	0.689889	0.798914
	0.72196	0.750085	0.542101	0.554781
	0.709834	1.2432	0.538652	0.614232
		0.805847	0.680633	0.559675
		1.58361	0.467858	0.531357
			0.693029	0.479037
			0.668974	0.572635
			0.672838	0.553862
			0.713452	0.623257
			0.574909	0.706795
			0.545048	0.678954
				0.590222
				0.809501
				0.634063
