# Supplementary material for: Yeast α-arrestin Art2 is the key regulator of ubiquitylation-dependent endocytosis of plasma membrane vitamin B1 transporters
Source: PLoS Biol. 2019 Oct 28;17(10):e3000512. doi: 10.1371/journal.pbio.3000512 (PMC6837554; doi:10.1371/journal.pbio.3000512)
Supplement: S5 Data — GFP, green fluorescent protein. (XLSX) [file pbio.3000512.s017.xlsx]

## Sheet: Figure 7A (THI7(D85G)-GFP)
Co-expression of THI7(D85G)-GFP with	Thi7(6KR)-DsRed 0h	Thi7(6KR)-DsRed 3h B1	pRS313 0h	pRS313 3h B1
	0.638599	0.66566	0.54656	0.548602
	0.63019	0.761325	0.518931	0.517947
	0.599185	0.534253	0.529472	0.455861
	0.544887	0.590476	0.469926	0.522428
	0.624734	0.553939	0.6132	0.48788
	0.666505	0.59566	0.637813	0.645388
	0.589878	0.857514	0.471328	0.668639
	0.625155	0.889613	0.580263	0.476113
	0.564753	0.647609	0.556636	0.715405
	0.594201	0.991939	0.489861	0.758447
	0.740097	1.36494	0.613017	0.76969
	0.588623	1.11275	0.706573	0.576246
	0.686802	1.03058	0.640551	0.545148
	0.666009	0.656051	0.60631	0.871066
	0.616862	0.680342	0.650467	0.744036
	0.653253	0.447294	0.55775	0.65829
	0.756865	0.779579	0.603946	0.59813
	0.635079	0.46111	0.515018	0.630307
	0.622696	0.469509	0.553628	0.657589
	0.590012	0.709748	0.648745	0.447874
	0.575193	0.740358	0.472232	0.780775
	0.591609	0.782141	0.638334	0.6921
	0.675167	0.647068	0.517037	0.650077
	0.683909	0.76529	0.620163	0.795983
	0.519375	0.51354	0.451783	0.664693
	0.582622	1.04305	0.662472	0.547389
	0.504859	1.65771	0.532694	0.629784
	0.681315	1.46333	0.596045	0.749162
	0.60313	0.934006	0.666887	0.804513
	0.673615	0.49797	0.588017	0.635629
	0.488239	0.56414	0.577837	0.352835
	0.534805	0.681638	0.612083	0.588014
	0.864074	0.747291	0.635441	0.650492
	0.833124	0.515289	0.568348	0.587637
	0.684413	0.698646	0.593107	0.504045
	0.506126	0.651909	0.684468	0.714474
	0.556106	0.643061	0.708539	0.801243
	0.772398	0.584261	0.635299	0.60078
	0.586281	0.588121	0.739444	0.544726
	0.562859	0.976924	0.658879	0.531097
	0.642188	0.953004	0.724676	0.551036
	0.755814	0.64568	0.615429	0.70746
	0.519921	0.653639	0.574496	0.665952
	0.554424	0.500894	0.64952	0.816884
	0.548134	0.586883	0.580369	0.635566
	0.581974	0.594084	0.47639	0.739473
	0.525154	0.632529	0.580347	0.735662
	0.452018	0.471353	0.583964	0.645955
	0.543959	0.567581	0.501974	0.726807
	0.716511	0.717464	0.567714	0.48971
	0.66285	0.764766	0.577487	0.75076
	0.584062	0.469907	0.646978	0.773911
	0.650647	0.940871	0.667759	0.689811
	0.634895	0.556694	0.520905	0.763872
	0.591628	0.557198	0.6946	0.713166
	0.794588	0.804988	0.612012	0.611377
	0.627521	0.519741	0.713444	0.522091
	0.740926	0.583929	0.663957	0.595803
	0.635787	0.723755	0.567074	0.762905
	0.555923	0.632623	0.636543	0.62842
	0.428221	0.820366	0.498027	0.677927
	0.543016	0.457711	0.530235	0.749382
	0.705031	0.731627	0.560666	0.441215
	0.525286	0.442413	0.597377	0.515369
	0.508128	0.604165	0.600049	0.686749
	0.575345	0.761474	0.629287	0.614424
	0.528423	0.649668	0.450767	0.620688
	0.658639	0.556052	0.657215	0.556012
	0.646877	1.16263	0.729804	0.492303
	0.629611	0.559297	0.706761	0.571772
	0.736379	0.602907	0.729973	0.671098
	0.556914	0.53481	0.518081	0.426739
	0.698111	0.679382	0.587248	0.586146
	0.612513	0.654722	0.59767	0.60161
	0.51575	0.715246	0.691176	0.727216
	0.566234	0.55845	0.584691	0.683607
	0.604741	0.712643	0.739031	0.587983
	0.686856	0.573922	0.652503	0.787781
	0.575581	0.683234	0.564632	0.769217
	0.703345	0.623036	0.637548	0.618416
	0.684147	0.54294	0.602823	0.631957
	0.53931	0.61679	0.494988	0.558203
	0.658988	1.10403	0.615019	0.609568
	0.510359	0.814766	0.623959	0.716645
	0.686585	0.603811	0.593571	0.679682
	0.671554	0.846	0.774123	0.691287
	0.615484	0.942116	0.704171	1.16252
	0.653294	0.912652	0.56039	0.708654
	0.565262	0.815813	0.62052	0.682313
	0.750402	1.14461	0.528283	0.539486
	0.662183	1.4943	0.440925	1.10965
	0.674565	0.976275	0.513523	0.739422
	0.750283	0.674756	0.496274	0.503712
	0.609414	0.625067	0.534587	0.666714
	0.603667	0.699848	0.533465	0.728482
	0.632479	0.986147	0.79888	0.579376
	0.594498	0.517599	0.618332	0.729768
	0.51637	0.580414	0.701899	0.711432
	0.475938	1.05988	0.613351	0.685773
	0.593469	1.60464	0.476383	0.673889
	0.545271	0.7692	0.710514	0.520855
	0.63991	0.65747		0.493235
	0.524893	0.329427
	0.706885	0.545271
		0.688615
		0.642456
		0.530323
		0.888392
		0.549698
		0.364699
		0.591188
		0.46726
		0.707886
		0.546739
		0.507659
		0.726916
		0.685548
		0.660563
		0.716191
		0.663877
		0.609212
		0.927543
		0.610133
		0.584173
		0.62383
		0.652761
		0.596536
		0.729662
		0.571539
		0.934958
		0.772784

## Sheet: Figure 7B (THI7(P291Q)-GFP)
Co-expression of THI7(P291Q)-GFP with	Thi7(6KR)-DsRed 0h	Thi7(6KR)-DsRed 3h B1	pRS313 0h	pRS313 3h B1
	0.644507	0.625941	0.58478	0.827634
	0.792158	0.465972	0.419989	0.65722
	0.680419	0.517235	0.521136	0.754282
	0.594481	0.693987	0.605385	0.787917
	1.04908	0.387198	0.456707	0.591313
	0.949482	0.726222	0.538331	0.732367
	0.395695	0.93915	0.538413	0.575261
	0.585635	1.69549	0.540747	0.873744
	0.667494	0.56978	0.597213	0.59368
	0.579363	0.863368	0.558191	0.739151
	0.559747	4.33975	0.626446	0.513073
	0.763412	0.929313	0.674998	0.672626
	0.724123	0.88863	0.495627	0.588066
	0.653686	0.555941	0.664929	0.730416
	0.575811	0.852669	0.635417	0.65308
	0.584532	0.446525	0.62667	0.554031
	0.576448	0.632926	0.702116	0.720197
	0.673624	0.532372	0.59535	0.454127
	0.645775	0.417335	0.66988	0.640473
	0.535025	0.926897	0.706273	0.622229
	0.599143	0.831845	0.591853	0.735301
	0.710004	0.983862	0.634035	0.528356
	0.748219	0.779519	0.765179	0.694092
	0.49659	0.414636	0.638091	0.608453
	0.814036	0.544608	0.606637	0.620241
	0.484005	0.631707	0.602681	0.555526
	0.704863	0.692345	0.52502	0.637125
	0.612891	0.655381	0.617411	0.480249
	0.483258	0.734907	0.675614	0.607138
	0.46253	0.544853	0.587264	0.589369
	0.685105	0.600897	0.534726	0.595239
	0.534695	0.755411	0.594606	0.678752
	0.696489	0.681535	0.58156	0.618811
	0.576241	0.702621	0.534878	0.553571
	1.09004	1.08803	0.562494	0.697677
	0.991019	0.737247	0.698457	0.515394
	0.813884	0.786897	0.575776	0.499813
	0.536147	0.666329	0.604121	0.718236
	0.482949	0.786686	0.681937	0.594035
	0.50437	1.08457	0.69345	0.634179
	0.531899	0.641541	0.548477	1.08404
	0.565023	0.68774	0.581186	0.664254
	0.549786	0.545153	0.601112	0.640616
	0.54481	0.652383	0.565939	0.695233
	0.578152	0.890462	0.580338	0.817195
	0.504481	0.801425	0.619189	0.715139
	0.55082	1.10567	0.706076	0.757788
	0.616056	0.542184	0.678793	0.654895
	0.766192	0.905765	0.438251	0.701104
	0.585744	0.654594	0.66203	0.727947
	0.539062	1.13126	0.474346	0.458968
	0.553581	0.640384	0.658939	0.508858
	0.565711	0.660021	0.629938	1.05778
	0.644213	0.589824	0.682794	0.718255
	0.585084	0.62848	0.74486	0.448608
	0.575331	0.703587	0.542444	0.591995
	0.757752	0.816874	0.618707	0.586718
	0.724963	0.704753	0.732169	0.660918
	0.625054	0.756883	0.519097	0.493123
	1.09662	1.34003	0.682536	0.60474
	1.06029	0.562455	0.590484	0.601813
	0.87173	0.843885	0.530853	0.731136
	0.629481	0.583695	0.709682	0.596844
	0.581403	0.646721	0.557499	0.563673
	1.36331	0.660934	0.720635	0.558432
	0.691316	0.575937	0.588301	0.604447
	0.469873	0.825797	0.651626	0.720763
	0.582125	1.09709	0.606466	0.561617
	0.552577	0.599965	0.77107	0.653991
	0.75068	0.874861	0.54872	0.473083
	0.600243	0.793146	0.628858	0.756799
	0.594412	0.678763	0.642992	0.615877
	0.680303	1.36948	0.59137	0.681315
	0.622575	0.431408	0.796129	0.633983
	0.995971	0.926792	0.673794	0.42484
	0.664863	0.691022	0.562312	0.635041
	0.654076	0.494261	0.480922	0.630335
	0.600738	0.838355	0.684395	0.596718
	0.859363	0.883343	0.678606	0.603168
	0.710465	0.637416	0.575448	0.605467
	0.611974	0.635591	0.494703	0.689948
	0.69936	0.595333	0.637746	0.646651
	0.708883	0.857216	0.640785	0.696351
	0.694166	0.761685	0.644922	0.688589
	0.592368	0.670457	0.676421	0.713607
	0.60292	0.533608	0.472969	0.772856
	0.613496	0.478542	0.499139	0.693271
	0.678746	0.570297	0.56857	0.725555
	0.718607	0.612901	0.672838	0.553643
	0.769839	0.584052	0.568071	0.462136
	0.635391	0.444588	0.613805	0.617028
	0.558288	0.715231	0.675962	0.744564
	0.60537	0.492791	0.359615	0.904255
	0.626756	0.712171	0.639336	0.933398
	0.882724	0.680079	0.634237	0.666524
	0.629851	0.684135	0.442342	0.726468
	0.889162	0.588701	0.549576	0.541958
	0.615713	0.623506	0.438111	0.675496
	0.624688	1.12879	0.607817	0.627149
	0.662308	0.597597	0.647394	0.563077
	0.79772	0.725086	0.553033	0.68859
		0.613315	0.577943	0.817032
		0.767474	0.645434	0.49185
		0.754915	0.608636
		0.700034
		0.691604
		0.550162
		0.441696
		0.75022
		0.647866
		0.587904
		0.656636
		0.761356
		0.674206
		0.486059
		0.657884
		0.868674
		0.791408
		0.682199
		0.72016
		1.07869
		0.706522
		0.866669
		0.666834
		0.491168
		0.464313
		0.569872
		1.09739
		1.29909
		0.625539
		0.794944
		0.69818
