# Supplementary material for: Yeast α-arrestin Art2 is the key regulator of ubiquitylation-dependent endocytosis of plasma membrane vitamin B1 transporters
Source: PLoS Biol. 2019 Oct 28;17(10):e3000512. doi: 10.1371/journal.pbio.3000512 (PMC6837554; doi:10.1371/journal.pbio.3000512)
Supplement: S6 Data — (XLSX) [file pbio.3000512.s018.xlsx]

## Sheet: Figure 8B (WT vs npr1d strains)
WT+THI7-GFP Pro-Thiamine 0h	WT+THI7-GFP Pro-Thiamine 3h B1	npr1d+THI7-GFP Pro-Thiamine 0h	npr1d+THI7-GFP Pro-Thiamine 3h B1	WT+THI7-GFP Am+a.a.-Thiamine 0h	WT+THI7-GFP Am+a.a.-Thiamine 3h B1	npr1d+THI7-GFP Am+a.a.-Thiamine 0h	npr1d+THI7-GFP Am+a.a.-Thiamine 3h B1
0.593391	1.05591	0.601585	0.65363	0.475924	2.02095	0.519056	0.799888
0.525208	0.997661	0.622353	0.643007	0.552072	1.93006	0.543868	0.891441
0.691856	0.876528	0.554734	0.675832	0.437425	1.54212	0.63873	0.707304
0.599771	1.55936	0.371746	2.04958	0.564052	1.8493	0.538226	1.16543
0.595318	4.4543	0.380907	0.823714	0.586488	1.38634	0.595746	0.782259
0.50469	2.11646	0.472396	1.14117	0.518935	1.685	0.489931	0.867613
0.741909	1.90456	0.583856	1.28476	0.443923	1.51496	0.561785	1.45394
0.542933	1.20794	0.537809	1.06953	0.54554	2.47706	0.54963	1.61393
0.634082	1.81319	0.460514	1.53171	0.646616	1.03081	0.506464	0.636577
0.471502	1.62277	0.484477	1.13546	0.480517	1.09329	0.610532	1.13713
0.674297	0.935574	0.569728	0.620418	0.476798	1.01886	0.439918	0.872442
0.678769	2.23465	0.593514	1.42107	0.534207	1.04944	0.424434	1.0444
0.467455	2.06129	0.524542	3.03216	0.441324	0.975949	0.486916	1.423
0.692786	2.09763	0.522356	0.569867	0.619164	0.9138	0.50946	1.42858
0.748449	2.39497	0.59222	1.31858	0.643033	0.901662	0.633977	0.834581
0.856509	1.41548	0.684275	1.08381	0.54407	1.02835	0.56949	1.49123
0.717402	1.63394	0.53499	1.22393	0.605514	1.86615	0.557134	1.29892
0.470212	2.40885	0.738587	0.819186	0.551432	1.69116	0.498845	0.734889
0.485668	1.38044	0.62327	1.18409	0.497954	1.93986	0.57038	1.38256
0.639073	0.842715	0.703884	2.20433	0.51056	1.42933	0.442131	1.52575
0.76975	0.69636	0.542881	0.872236	0.505855	1.09591	0.417422	1.37236
0.411172	0.733339	0.617339	1.04072	0.590331	0.86765	0.591024	0.902621
0.698525	0.774329	0.461595	0.96066	0.423998	1.5726	0.618663	1.17701
0.669025	0.972204	0.818653	1.35809	0.487924	2.66607	0.341698	1.02794
1.4899	0.805778	1.04073	2.12346	0.568433	0.908541	0.581488	0.995547
0.904851	0.638973	0.60712	2.23288	0.507751	3.07853	0.401573	0.774259
0.836903	1.1035	0.597643	0.748056	0.712453	2.0726	0.467884	1.81995
0.918656	0.738699	0.540087	1.56952	0.589425	1.41797	0.536796	0.791247
0.862295	0.716825	0.737908	2.15736	0.599609	1.21149	0.431769	0.986999
1.06483	0.903135	0.84125	1.14708	0.560219	1.4878	0.59951	0.75144
1.11822	1.30975	0.533651	1.12009	0.556051	1.36738	0.411908	0.819889
0.652478	0.828514	0.59752	1.53895	0.530468	2.06793	0.488604	1.11016
0.721743	1.13983	0.560679	0.616716	0.524019	3.08738	0.59278	0.899475
0.472224	1.532	0.951377	0.831438	0.580762	1.66882	0.583112	0.648112
0.75006	2.58026	0.856942	1.0639	0.458735	1.76504	0.417784	1.1254
0.652583	1.61156	0.678297	0.95471	0.582078	1.56192	0.528515	1.01243
0.469625	0.886553	0.579979	1.10411	0.463726	1.71918	0.596987	1.52847
0.654429	2.73381	0.7481	0.541045	0.5861	2.5351	0.571238	2.37083
0.459347	1.6389	0.577695	4.41717	0.504799	2.27076	0.463349	1.5802
0.535823	3.09226	0.693275	0.651287	0.526438	2.48467	0.493434	4.31947
0.768616	1.1569	1.25848	0.931187	0.50417	2.38383	0.617965	1.1871
0.721454	3.44688	0.827209	0.985077	0.713843	2.08578	1.26441	0.897087
1.18002	5.1898	0.86602	0.916051	0.574094	1.53325	0.67974	0.770321
0.574023	1.67431	0.943805	0.814626	0.602392	1.69829	0.613925	0.640982
0.708277	6.06774	0.626625	0.631362	0.612327	1.40524	0.523118	1.06952
0.500841	2.16907	0.370771	2.49381	0.669006	1.50088	0.552656	0.694971
0.655651	2.39401	0.680831	1.70399	0.700627	2.36759	0.486061	1.2217
0.857147	1.88461	0.52595	0.861024	0.614351	1.52883	0.578738	0.720152
0.885127	3.94997	0.530132	1.29955	0.692042	2.17478	0.618546	0.63349
0.599712	4.84772	0.599553	0.734653	0.646542	3.114	0.667479	1.89787
0.850713	1.32553	0.595766	1.26719	0.733861	2.48193	0.518377	1.06103
0.583239	0.910445	0.888459	1.006	0.647566	2.15969	0.643855	1.05924
0.663965	0.886616	0.824798	3.11614	0.820899		0.609084	1.58632
0.799472	0.699825	0.709804	1.1916	0.529786		0.449751	0.918378
0.757233	0.945567	0.690458	2.17217	0.791558		0.684774	1.20716
0.737289	0.779517	0.775395	3.9131	0.737009		0.566675	1.12673
0.778944	1.0507	0.663363	0.945733	0.810392		0.628097	1.50507
	0.894352	0.712823	1.42651	0.556286		0.625101	2.52136
	1.62459	0.689029	2.74551	0.873666		0.530871	0.877803
	1.23323	0.677377	3.63873	0.753989		0.565137	0.77556
	1.13799	0.88209	0.709504	0.662205		0.410135	0.707673
	0.87906	0.689988	1.16568	0.634056		0.827615	0.871144
	1.37054	0.634935	2.34832	0.668746		0.686991	0.834625
	0.777071	0.783519	2.05834	0.665626		0.625179	0.940082
	0.750217	0.610072		0.79578		0.917009	1.03487
	1.02009	0.663276		0.742159		0.693966	1.51454
	0.69393	0.53557		0.723897		0.540299	1.74912
	1.11617	0.492931		0.562683		0.738429	1.56027
	3.63087	0.594113		0.681603		0.485685	1.73697
	1.78152	0.559404		0.709015		0.600419	0.927286
	0.987809	0.479377				0.673707	1.21409
	0.915267	0.697909				0.642757	0.952134
	1.19887	0.747547				0.727755	1.11435
	1.98818	0.694476				0.654807	1.76402
	1.48018	0.521195				0.684987	1.19695
	1.44179	0.637653				0.603796	1.64113
	5.26568	0.750951				0.606358	2.84699
	2.33455	0.600814				0.697333	1.09015
	3.24127	0.628672				0.570012	0.894509
	2.25183	0.644343				0.4801	1.98293
	2.01095	0.605986				0.586684	1.87613
	4.7015	0.698438				0.679937	0.929855
	3.70623	0.96812				0.771275	1.07617
	1.19019	0.625953				0.886444	0.623425
	1.7108	0.443028				0.656277	0.925566
	1.88495	0.570955				0.548114	0.952324
	1.33934	0.651773				0.692006	1.02093
		0.47154				0.556842	1.00134
		0.520408				0.858322	1.28657
		1.12796				0.537311	0.871023
		0.736643				0.717791	1.45406
		0.604549				0.791578	1.24302
		0.612073				0.657409	0.776061
		0.52649				0.716736	1.81582
		0.493272				0.751566	0.972
		0.488049				0.752263	0.68176
		0.624058				0.803693	1.56332
		0.52719				0.544881	0.867403
		1.01282				0.751874	1.72758
		1.47372				0.619685	0.937305
		0.604603					0.994679
		0.495607

## Sheet: Fig. 8C (Npr1 phosphorylation)
Position	Mock			Thiamine			Oxythiamine			CHX			EtOH
x	Replicate 1	Replicate 2	Replicate 3	Replicate 1	Replicate 2	Replicate 3	Replicate 1	Replicate 2	Replicate 3	Replicate 1	Replicate 2	Replicate 3	Replicate 1	Replicate 2	Replicate 3
-1.00316	0.0859667	0.0819505	0.00837943	0.0473515	0.0379927	0.0441993	0.25603	0.0633147	0.0379455	0.342266	0.179024	0	0.110533	0.175249	0.0171417
-0.99507	0.0888221	0.09334	0.00302723	0.0489046	0.0333009	0.0356991	0.276434	0.0681813	0.017514	0.369493	0.220579	0.00115931	0.119829	0.221659	0.0271533
-0.98698	0.0924558	0.115523	0	0.0521756	0.0334537	0.0325221	0.297946	0.0810964	0	0.398351	0.271004	0.00946767	0.129837	0.253077	0.03947
-0.97889	0.0936671	0.155874	0.00816625	0.064803	0.0426174	0.030332	0.301759	0.106084	0.00504022	0.428455	0.329337	0.0125002	0.148901	0.275095	0.0392892
-0.9708	0.0972015	0.204958	0.0185045	0.0783481	0.064146	0.0340886	0.308783	0.126028	0.0150808	0.460425	0.387436	0.0236446	0.171982	0.30369	0.0400675
-0.96271	0.111828	0.241729	0.0272827	0.0847159	0.0902198	0.0328817	0.344613	0.146692	0.0333583	0.498944	0.426035	0.0202486	0.224182	0.331896	0.063408
-0.95462	0.128098	0.273131	0.0381702	0.0945901	0.107802	0.037893	0.382825	0.176906	0.0537898	0.539158	0.44622	0.0199702	0.277604	0.35505	0.0886665
-0.94653	0.160937	0.296017	0.0378642	0.12369	0.13291	0.0160611	0.427176	0.218114	0.0599042	0.570049	0.452131	0.030512	0.352741	0.376423	0.140583
-0.93844	0.195563	0.322919	0.0386894	0.149058	0.180293	0	0.474011	0.266947	0.066785	0.60038	0.455543	0.0390595	0.4233	0.393743	0.19385
-0.93035	0.244819	0.366742	0.039364	0.146074	0.234829	0.004428	0.528923	0.32047	0.0755747	0.661324	0.475328	0.0724075	0.471723	0.414077	0.223931
-0.92226	0.294944	0.405465	0.0433393	0.146417	0.278485	0.0167765	0.588641	0.375672	0.0862763	0.725653	0.490791	0.109391	0.522363	0.428918	0.255907
-0.91417	0.356448	0.450481	0.0567374	0.178962	0.317602	0.0305998	0.677673	0.423067	0.127798	0.814723	0.507163	0.174328	0.563095	0.43659	0.297944
-0.90608	0.419941	0.500975	0.0745371	0.222008	0.365803	0.0474203	0.771014	0.47749	0.172724	0.907915	0.516659	0.245098	0.589288	0.44124	0.339723
-0.89799	0.479658	0.52592	0.107661	0.250133	0.411023	0.0463491	0.828079	0.53648	0.221265	0.979923	0.516826	0.321976	0.606467	0.446879	0.375536
-0.8899	0.541356	0.529718	0.142867	0.280782	0.455876	0.0507771	0.887416	0.59018	0.271995	1.0542	0.519726	0.401015	0.625488	0.45163	0.413449
-0.88181	0.611147	0.52001	0.19202	0.327559	0.490222	0.0546255	0.939171	0.633669	0.31581	1.0904	0.52683	0.477575	0.626053	0.454251	0.455798
-0.87372	0.681904	0.515509	0.243096	0.377377	0.514133	0.065811	0.994468	0.669952	0.362266	1.12852	0.54275	0.559604	0.651352	0.446928	0.497575
-0.86563	0.727717	0.524675	0.298856	0.434946	0.540433	0.101334	1.03898	0.693201	0.423697	1.17726	0.564754	0.66668	0.682405	0.439163	0.527191
-0.85754	0.775714	0.560743	0.356481	0.493489	0.56107	0.141956	1.0861	0.709958	0.487317	1.22906	0.589027	0.776627	0.714922	0.440794	0.557949
-0.84945	0.814359	0.600386	0.406306	0.508926	0.565095	0.160611	1.12331	0.723233	0.52255	1.26791	0.613417	0.879625	0.74159	0.449553	0.598274
-0.84136	0.853587	0.614382	0.458117	0.526608	0.569042	0.184145	1.16329	0.733867	0.560076	1.31044	0.630018	0.98486	0.769482	0.460686	0.645108
-0.83327	0.884293	0.618122	0.505648	0.571258	0.570013	0.210585	1.20438	0.744497	0.619736	1.3445	0.645136	1.09082	0.768963	0.468354	0.68865
-0.82518	0.916306	0.631299	0.55535	0.618036	0.55474	0.239398	1.24812	0.757235	0.681409	1.37969	0.665265	1.19949	0.769811	0.478347	0.734214
-0.81709	0.932918	0.651423	0.592086	0.649089	0.539022	0.28767	1.29103	0.78805	0.755975	1.4264	0.686867	1.28511	0.758487	0.486859	0.779726
-0.809	0.950594	0.68315	0.630195	0.682208	0.524415	0.341132	1.33516	0.817485	0.832103	1.47407	0.700111	1.37409	0.748762	0.495269	0.828429
-0.80091	0.949045	0.707175	0.662402	0.720029	0.508849	0.405468	1.37343	0.837907	0.86737	1.49333	0.715747	1.45764	0.755654	0.506451	0.851923
-0.79282	0.949673	0.708478	0.696596	0.760434	0.501023	0.471144	1.41313	0.857669	0.904757	1.51468	0.746728	1.54734	0.764432	0.511895	0.878427
-0.78473	0.959895	0.715909	0.757984	0.7908	0.487314	0.553959	1.40406	0.861216	0.976648	1.5232	0.780158	1.59299	0.764432	0.51506	0.846789
-0.77664	0.972921	0.719596	0.821939	0.822366	0.477558	0.640079	1.39477	0.857787	1.04819	1.53337	0.817792	1.6384	0.767028	0.50729	0.818315
-0.76855	0.973743	0.69953	0.90385	0.855998	0.473086	0.729916	1.4024	0.861275	1.05486	1.55099	0.867364	1.61236	0.77793	0.49819	0.761729
-0.76046	0.975828	0.673495	0.987564	0.89124	0.45945	0.822794	1.41169	0.855866	1.06271	1.57223	0.920009	1.5898	0.790249	0.493886	0.707839
-0.75237	0.982365	0.655977	1.03687	0.906564	0.44805	0.868919	1.42457	0.851423	1.00288	1.58799	0.968901	1.5239	0.804313	0.48681	0.663496
-0.74428	0.990065	0.643178	1.08807	0.924472	0.43673	0.918849	1.44083	0.855325	0.946766	1.60036	1.01148	1.45616	0.819793	0.480229	0.622261
-0.73619	0.993599	0.622734	1.08021	0.923667	0.418702	0.905025	1.43436	0.863496	0.927796	1.60437	1.06998	1.41147	0.81328	0.471965	0.611422
-0.7281	0.998929	0.603588	1.07467	0.924472	0.414377	0.893796	1.42944	0.867343	0.911048	1.60979	1.14025	1.36842	0.80804	0.461623	0.604549
-0.72001	0.975053	0.594529	1.09143	0.917356	0.417358	0.881803	1.41401	0.874008	0.882103	1.60425	1.2162	1.31874	0.813941	0.455489	0.585411
-0.71192	0.95229	0.603206	1.10991	0.912419	0.409459	0.873483	1.40124	0.899419	0.854341	1.60804	1.29795	1.2822	0.821256	0.458308	0.56788
-0.70383	0.958974	0.627666	1.0855	0.897038	0.40842	0.847043	1.39858	0.920442	0.822165	1.62933	1.38152	1.26442	0.811437	0.482258	0.542491
-0.69574	0.966527	0.646923	1.06366	0.882232	0.40685	0.823869	1.39731	0.941406	0.791904	1.65333	1.48504	1.24905	0.803841	0.520748	0.51923
-0.68765	0.950257	0.657876	1.0291	0.876377	0.403203	0.781991	1.40107	0.955404	0.767546	1.68767	1.60329	1.22852	0.787652	0.563896	0.475715
-0.67956	0.935531	0.670515	0.995394	0.872645	0.418549	0.742576	1.39914	0.961168	0.7451	1.71851	1.69494	1.20775	0.77156	0.601745	0.433704
-0.67147	0.916016	0.690092	0.935048	0.887682	0.431886	0.686428	1.38852	0.97889	0.713098	1.75528	1.76446	1.21874	0.775287	0.623069	0.410287
-0.66338	0.899309	0.708967	0.876322	0.903754	0.435166	0.633457	1.38028	1.01157	0.684153	1.79403	1.83564	1.23283	0.780102	0.654338	0.388114
-0.65529	0.920424	0.731853	0.827291	0.934516	0.45774	0.5957	1.38681	1.04467	0.67095	1.86875	1.88646	1.24657	0.794258	0.695899	0.390655
-0.6472	0.942751	0.755068	0.781321	0.965569	0.477851	0.559817	1.40152	1.07169	0.652048	1.95206	1.93939	1.2681	0.809034	0.738155	0.394181
-0.63911	0.958005	0.771447	0.751224	0.98824	0.484259	0.553867	1.42596	1.09566	0.640028	2.05801	1.9876	1.32521	0.832204	0.786889	0.401753
-0.63102	0.974907	0.788422	0.722412	1.01235	0.502214	0.55248	1.45112	1.11999	0.630506	2.16566	2.03439	1.38452	0.856369	0.83127	0.411063
-0.62293	0.992098	0.806536	0.738072	1.02193	0.525386	0.569748	1.47832	1.16631	0.629463	2.2828	2.11852	1.44993	0.874682	0.860563	0.417313
-0.61484	1.01021	0.816841	0.751683	1.03105	0.543194	0.590421	1.50486	1.20481	0.638603	2.40214	2.23189	1.51731	0.890491	0.890002	0.417158
-0.60675	1.04145	0.823676	0.771319	1.04971	0.562114	0.608137	1.5381	1.20115	0.641139	2.50759	2.37139	1.59271	0.897241	0.916669	0.415057
-0.59866	1.07434	0.835822	0.793801	1.06968	0.577088	0.628805	1.57355	1.17814	0.645863	2.61513	2.54882	1.67099	0.907152	0.926614	0.414772
-0.59057	1.0877	0.849488	0.811664	1.10177	0.574852	0.646789	1.5762	1.15111	0.639401	2.72041	2.75053	1.72371	0.923484	0.939081	0.41013
-0.58248	1.10378	0.864676	0.834999	1.12932	0.572915	0.668445	1.57625	1.15219	0.634155	2.81151	3.01136	1.77726	0.93396	0.968325	0.416069
-0.57439	1.11603	0.877257	0.856809	1.13403	0.588341	0.690724	1.57841	1.21826	0.628907	2.92498	3.32438	1.85023	0.9299	0.99623	0.419984
-0.5663	1.12993	0.892227	0.880267	1.14091	0.601524	0.715733	1.58311	1.29215	0.62585	3.04053	3.67696	1.92559	0.927354	1.03868	0.425223
-0.55821	1.15734	0.910287	0.88978	1.15383	0.609796	0.709335	1.58228	1.32068	0.631235	3.20563	4.06025	2.01605	0.933534	1.09261	0.423331
-0.55012	1.18311	0.927316	0.897457	1.17736	0.638552	0.703073	1.58676	1.33558	0.639854	3.36083	4.39794	2.0994	0.94189	1.12314	0.422657
-0.54203	1.22399	0.952973	0.890668	1.22218	0.670814	0.686028	1.58909	1.35348	0.644196	3.58432	4.76252	2.1579	0.942362	1.12982	0.432485
-0.53394	1.26694	0.980955	0.88669	1.26913	0.688323	0.671174	1.59334	1.38208	0.652222	3.81024	5.22897	2.21817	0.944816	1.13749	0.444985
-0.52585	1.31387	1.00986	0.88825	1.31855	0.707023	0.682088	1.59732	1.42923	0.658094	4.13517	5.77968	2.37776	0.967753	1.13966	0.46127
-0.51776	1.3531	1.03948	0.893632	1.36716	0.727953	0.695735	1.60191	1.46629	0.667477	4.43858	6.47121	2.54734	0.995455	1.13803	0.478462
-0.50967	1.37969	1.0692	0.911923	1.41784	0.735632	0.734032	1.60523	1.50642	0.688985	4.82496	7.28127	2.76088	1.04605	1.14367	0.517777
-0.50158	1.40846	1.1159	0.9326	1.47099	0.73496	0.776085	1.61164	1.56817	0.713237	5.21269	8.24113	2.9779	1.09792	1.1741	0.559374
-0.49349	1.43068	1.19746	0.965112	1.51134	0.749488	0.827222	1.61358	1.63437	0.709796	5.77608	9.34988	3.23458	1.13799	1.22793	0.576126
-0.4854	1.45863	1.29444	1.00221	1.544	0.782489	0.878182	1.61225	1.70873	0.70806	6.33263	10.5843	3.4895	1.1631	1.27909	0.595913
-0.47731	1.5011	1.42959	1.05947	1.608	0.820189	0.878406	1.65378	1.83301	0.708371	7.08613	11.8896	3.70572	1.17664	1.32288	0.602967
-0.46922	1.54522	1.61264	1.11924	1.67423	0.874352	0.882342	1.69664	1.98397	0.710944	7.84092	13.4026	3.92562	1.19104	1.40096	0.611888
-0.46113	1.62155	1.87009	1.15141	1.81646	0.974182	0.885472	1.77201	2.16886	0.711881	8.89156	15.1142	4.32392	1.23668	1.53044	0.633206
-0.45304	1.69623	2.17685	1.18484	1.94996	1.10874	0.893928	1.85119	2.39136	0.707955	9.89204	17.0957	4.67677	1.27028	1.69529	0.650683
-0.44495	1.83527	2.53632	1.19442	2.18321	1.28366	0.879569	1.98568	2.6684	0.700276	11.1114	19.2705	5.2656	1.34622	1.87871	0.669407
-0.43686	1.97466	2.94764	1.20537	2.41819	1.4764	0.868116	2.12237	2.99632	0.695202	12.3326	21.5643	5.85728	1.42376	2.15242	0.688858
-0.42877	2.22456	3.45659	1.26186	2.73823	1.70035	0.880193	2.27145	3.37908	0.702465	14.0312	23.8963	6.71682	1.5846	2.45898	0.741474
-0.42068	2.46274	3.97231	1.31077	3.05064	1.95164	0.90216	2.41473	3.81584	0.719352	15.8434	26.4091	7.63581	1.69004	2.76782	0.800525
-0.41259	2.80403	4.50317	1.42776	3.44477	2.24205	0.999558	2.5809	4.31964	0.78245	18.1405	29.0337	9.12165	1.86443	3.08853	0.954747
-0.4045	3.14701	5.0625	1.54579	3.8404	2.56308	1.09861	2.75127	4.89877	0.847947	20.4381	31.6489	10.6111	2.04108	3.51394	1.11037
-0.39641	3.61645	5.69016	1.81238	4.41591	2.9312	1.29484	2.97052	5.56019	0.938913	22.9275	34.239	12.6249	2.36924	3.99837	1.37857
-0.38832	4.05872	6.36355	2.07444	4.96593	3.32896	1.49223	3.18381	6.28841	1.02773	25.4201	36.746	14.6421	2.61277	4.53931	1.64895
-0.38023	4.57402	7.10207	2.42043	5.55165	3.80048	1.76383	3.47135	7.09845	1.15434	28.119	39.2348	17.0248	2.91289	5.11063	1.98641
-0.37214	5.09121	7.89543	2.76835	6.1391	4.35239	2.0375	3.761	7.98867	1.2829	30.8202	41.6702	19.4095	3.21376	5.78278	2.32593
-0.36405	5.73843	8.79628	3.15618	6.85207	4.96412	2.32115	4.14797	8.97086	1.39777	33.632	44.0359	21.9678	3.63423	6.52371	2.74674
-0.35596	6.36459	9.71448	3.55163	7.58484	5.54591	2.58797	4.52925	10.0039	1.50229	36.4463	46.3132	24.529	3.95979	7.31623	3.17191
-0.34787	7.06717	10.68	3.97271	8.54661	6.15354	2.87412	4.93552	11.0971	1.67647	39.2693	48.4984	27.2282	4.37351	8.10209	3.76225
-0.33978	7.7713	11.6935	4.39565	9.51	6.79299	3.16376	5.34367	12.2124	1.85461	42.0945	50.6533	29.9303	4.78864	8.99807	4.35411
-0.33169	8.65618	12.8058	4.98192	10.5192	7.51067	3.5419	5.89465	13.3489	2.03731	45.061	52.7687	32.7742	5.41862	9.98589	5.07878
-0.3236	9.60837	14.0777	5.56331	11.5731	8.31156	3.94164	6.46902	14.4848	2.22921	48.0299	54.8304	35.6214	5.9078	11.2505	5.80508
-0.31551	10.8791	15.5067	6.24941	12.7414	9.13592	4.45167	7.11888	15.6601	2.45162	50.8182	56.8032	38.3668	6.49733	12.7894	6.67716
-0.30742	12.1513	16.9754	6.93699	13.9114	9.98315	4.96402	7.77139	16.9406	2.67657	53.6088	58.7579	41.1142	7.08855	14.438	7.55099
-0.29933	13.5065	18.5741	7.80683	15.137	10.8711	5.56844	8.53245	18.3473	2.988	56.317	60.721	43.5349	7.89584	16.1389	8.57078
-0.29124	14.8716	20.2999	8.68636	16.3648	11.7243	6.17555	9.30727	19.9047	3.31222	59.0274	62.7787	45.9576	9.10957	17.9114	9.59287
-0.28315	16.4473	22.0828	9.63423	17.5496	12.6261	6.85263	10.2722	21.6239	3.592	61.4982	64.956	47.9073	10.9818	19.7433	10.6546
-0.27506	18.0246	23.9253	10.5835	18.7358	13.6068	7.53329	11.2388	23.4354	3.87427	63.9708	67.3253	49.8598	12.8557	21.6185	11.7177
-0.26697	19.7086	25.8958	11.6101	20.1839	14.6876	8.11883	12.5168	25.4312	4.17087	66.1607	69.8041	51.5719	14.8692	23.5923	12.6735
-0.25888	21.3654	28.001	12.6506	21.6342	15.945	8.70102	13.7977	27.6541	4.4603	68.3522	72.5325	53.2867	16.8987	25.6416	13.6308
-0.25079	23.1826	30.2625	13.7902	23.4509	17.4827	9.37439	15.4248	30.1949	4.85815	70.4413	75.4871	54.8733	19.1601	27.7751	14.6348
-0.2427	25	32.7391	14.9306	25.2697	19.2028	10.0505	17.054	33.0779	5.2595	72.5318	78.5866	56.4631	21.4223	30.0173	15.641
-0.23461	27.1087	35.5876	16.2243	27.6464	21.2584	10.7412	19.4105	36.4053	5.80189	74.5782	81.9638	58.0429	23.8176	32.4426	16.8533
-0.22652	29.2495	38.8383	17.5206	30.0246	23.6859	11.4441	21.7696	40.1057	6.35856	76.6271	85.4031	59.6246	26.2138	35.1632	18.0673
-0.21843	31.7816	42.8453	18.9285	33.2726	26.7704	12.242	24.9383	44.2842	7.17634	79.1613	88.8734	61.5998	28.9321	38.2475	19.7602
-0.21034	34.315	47.3502	20.338	36.5224	30.4422	13.0421	28.1088	48.7669	7.99587	81.6977	92.2659	63.5776	31.6523	41.9193	21.4544
-0.20225	37.5693	52.6944	22.2266	40.7962	34.8281	14.19	31.926	53.4263	9.31869	84.7296	95.1907	66.7088	34.8114	46.0846	24.1103
-0.19416	40.8255	58.4794	24.1177	45.072	39.6788	15.3406	35.7456	58.1861	10.6433	87.7623	97.6129	69.8429	37.972	50.9852	26.7678
-0.18607	45.1362	64.8342	27.4549	49.6142	44.8663	17.5122	39.8255	62.7315	12.892	90.6991	99.2613	74.3029	41.8881	56.2681	31.3061
-0.17798	49.4478	71.0852	30.7941	54.1581	50.1021	19.6863	43.9063	66.9702	15.1434	93.6376	100	78.7655	45.8053	62.0075	35.8464
-0.16989	54.8896	76.9546	36.6523	58.2954	55.123	23.7928	47.8211	70.7451	18.5108	95.925	99.9642	83.8716	51.0664	67.7143	43.1186
-0.1618	60.3334	82.1952	42.5126	62.4341	59.7112	27.9017	51.738	73.9344	21.8805	98.214	99.0794	88.9798	56.329	73.296	50.3925
-0.15371	66.1155	86.368	50.9426	65.7604	63.5788	34.6	55.1407	76.5693	25.9848	99.1062	97.7017	92.5214	62.3298	78.4459	59.0188
-0.14562	71.8992	89.8632	59.3742	69.088	66.9071	41.3007	58.5452	78.8166	30.0914	100	95.8628	96.0649	68.3328	83.0502	67.6469
-0.13753	76.4892	92.2709	67.2905	71.571	69.5039	47.6678	61.1589	80.476	34.216	99.4917	93.9061	97.8657	74.1169	87.0963	75.0805
-0.12944	81.08	94.104	75.2091	74.0555	71.5459	54.0391	63.7741	81.8503	38.3423	98.9852	91.9716	99.6688	79.9024	90.4523	82.5154
-0.12135	84.1974	94.9738	80.6079	75.873	72.9477	58.4589	65.4924	82.9558	41.95	97.4089	89.9833	99.8334	84.0171	93.3319	87.7785
-0.11326	87.3161	95.4864	86.0092	77.6926	73.8766	62.8818	67.2125	83.8033	45.5594	95.8337	87.8795	100	88.1332	95.4437	92.9385
-0.10517	88.9002	95.4372	88.9515	79.0926	74.3655	65.6823	68.3519	84.5423	48.3701	93.6765	85.74	99.087	90.6574	97.1895	95.127
-0.09708	90.4858	95.1919	91.8954	80.4949	74.7467	68.4861	69.4932	85.1606	51.1827	91.5208	83.4196	98.1767	93.1828	98.2028	96.9999
-0.08899	91.401	94.6415	92.6553	82.0496	75.1448	69.826	70.373	85.7052	52.9221	88.8874	81.1283	96.4173	94.279	98.9694	97.2233
-0.0809	92.318	94.0454	93.4174	83.6055	75.7845	71.1686	71.2548	86.2887	54.6639	86.2556	78.8807	94.6604	95.3768	99.3817	97.4428
-0.07281	92.6784	93.535	92.9861	85.5681	76.9797	71.8579	72.1531	86.9498	55.65	83.5137	76.7545	92.2019	95.7158	99.7143	96.936
-0.06472	93.0401	93.2128	92.5574	87.5328	78.6074	72.5497	73.0533	87.5798	56.6375	80.7742	74.7363	89.7463	96.0565	99.8468	96.3723
-0.05663	93.4814	93.2762	92.3	89.8877	81.1642	73.4083	74.1675	88.2908	57.1479	78.1394	72.831	87.171	96.1483	99.9275	95.9251
-0.04854	93.924	93.656	92.0445	92.2447	84.1476	74.2694	75.2835	89.0358	57.6598	75.5062	70.8729	84.5977	96.2415	99.9676	95.4485
-0.04045	94.7058	94.5843	92.6979	94.5777	87.5662	76.3336	76.6597	89.8524	57.9441	73.1533	68.8317	81.8599	96.3131	99.944	95.7496
-0.03236	95.4897	95.6924	93.3529	96.9121	91.0978	78.4007	78.0376	90.7238	58.2301	70.8021	66.7768	79.1238	96.386	100	96.0524
-0.02427	96.7165	97.1145	95.0653	98.3348	94.2315	82.16	79.5808	91.5387	58.9655	68.5655	64.7926	76.5878	97.0995	99.9959	97.2201
-0.01618	97.9449	98.404	96.779	99.7595	97.0671	85.922	81.1258	92.2487	59.7036	66.3307	62.8406	74.0543	97.8146	99.926	98.2536
-0.00809	98.9719	99.4024	98.3887	99.8787	98.8819	90.4092	82.7367	92.6387	61.3051	64.0691	60.8393	71.3937	98.6731	99.6657	99.1369
0	100	100	100	100	100	94.8992	84.3492	93.0169	62.9085	61.8094	58.8352	68.7354	99.5328	99.1239	100
0.00809	99.9871	99.7122	99.5932	99.0583	99.9593	97.4484	86.181	93.5101	65.2449	59.3581	56.8076	65.8198	99.7657	98.1673	99.6525
0.01618	99.9756	98.9413	99.1889	98.1193	99.2551	100	88.0146	94.0352	67.5836	56.9086	54.8019	62.9058	100	96.4729	99.2825
0.02427	98.4481	97.5069	96.4398	96.5485	97.9408	99.6222	90.1529	94.7263	69.4493	54.1972	52.7478	59.8138	98.9492	94.4732	97.4267
0.03236	96.9224	95.7272	93.6931	94.9798	96.3931	99.2473	92.2927	95.5969	71.3174	51.488	50.5226	56.7242	97.9004	92.2217	95.3896
0.04045	94.4125	93.523	90.0663	93.2667	94.9692	96.7099	94.4874	96.6945	73.3614	48.6729	48.1883	53.9365	95.5135	90.0201	92.2399
0.04854	91.9041	91.1655	86.4412	91.555	93.6695	94.1753	96.6838	97.77	75.4077	45.8598	45.7512	51.1513	93.1281	87.7194	88.8701
0.05663	89.2157	88.8669	82.9671	90.1432	92.9798	90.7524	98.341	98.9104	77.8729	42.974	43.1189	48.3041	90.0552	85.432	85.4703
0.06472	86.5288	86.6971	79.4953	88.7333	92.7298	87.332	100	99.8474	80.3405	40.0897	40.3749	45.4587	86.9845	83.1528	82.0723
0.07281	84.238	84.8594	76.6674	87.4849	93.3418	84.1698	99.9792	100	83.2639	37.2797	37.5632	42.4759	83.7421	80.9114	79.3869
0.0809	81.9485	83.2405	73.8413	86.2387	94.5057	81.0106	99.9594	99.4199	86.1892	34.4716	34.6119	39.4949	80.5012	78.8742	76.7032
0.08899	80.3637	82.1831	72.0113	83.694	96.2943	79.4748	96.9233	97.3897	89.8233	31.8231	31.6255	36.4745	77.5531	76.8833	75.4702
0.09708	78.7805	81.3389	70.1833	81.151	98.1608	77.9426	93.8884	93.9959	93.4601	29.1767	28.5613	33.4569	74.607	75.1051	74.2392
0.10517	77.4159	80.8201	68.524	76.0281	99.1657	78.4305	87.4922	88.835	96.7289	26.7407	25.5073	30.3384	72.1898	73.2543	73.6581
0.11326	76.0527	80.2792	66.8664	70.9069	99.1222	78.9219	81.0982	82.4273	100	24.3058	22.5568	27.2229	69.7743	71.219	73.0785
0.12135	73.4949	79.3664	61.6454	63.7318	96.7595	77.1724	72.7802	74.5891	97.7689	22.1217	19.5743	24.1179	67.2833	68.8131	70.0397
0.12944	70.9381	77.8883	56.4252	56.5589	92.5286	75.4257	64.4641	65.9427	95.5399	19.9395	16.7356	21.0151	64.7937	65.4799	67.0021
0.13753	66.2423	75.0264	48.3238	49.1724	85.4282	67.9002	56.2592	57.1113	86.2583	18.0624	14.1893	18.1181	60.9783	61.3934	60.4519
0.14562	61.5481	71.2521	40.2242	41.7866	76.8512	60.3778	48.0563	48.592	76.9789	16.1882	11.8428	15.2233	57.1647	56.2308	53.9024
0.15371	55.3215	65.9207	32.8117	35.7238	66.9598	50.0275	41.1227	40.7963	65.1101	14.7798	9.63857	12.9889	51.7454	50.5961	46.3044
0.1618	49.0961	59.9352	25.4011	29.6633	56.6607	39.6796	34.1907	33.8325	53.2436	13.3854	7.75955	10.7856	46.3272	44.412	38.7083
0.16989	42.8802	53.1728	20.5758	25.6107	46.7688	31.2039	29.2177	27.8131	43.1999	12.3834	6.39298	9.24929	40.4216	38.1961	32.2002
0.17798	36.6659	46.3394	15.7528	21.5602	37.4715	22.7312	24.2463	22.5504	33.1588	11.3825	5.42329	7.71549	34.5172	32.3403	25.6937
0.18607	31.7435	39.7273	13.3845	19.0424	29.6318	18.0011	21.0459	18.3488	26.6455	10.6775	4.6844	6.71705	29.3976	26.8682	21.2805
0.19416	26.8227	33.4709	11.018	16.5274	22.8381	13.2735	17.8473	14.9408	20.1349	10.0336	4.12335	5.70216	24.2797	22.0288	16.8727
0.20225	23.544	28.0803	9.93758	15.202	17.7116	11.1625	16.0026	12.4659	16.7009	9.56768	3.60289	5.05338	20.526	17.7735	14.321
0.21034	20.267	23.2965	8.85887	13.8788	13.6566	9.05415	14.1595	10.5268	13.2694	9.10438	3.17947	4.40747	16.7738	14.4391	11.771
0.21843	18.3282	19.5506	8.3315	13.1497	10.8217	8.1765	13.1433	9.13497	11.5716	8.60216	2.88436	4.03397	14.3977	11.7443	10.3375
0.22652	16.3916	16.4138	7.80606	12.4229	8.68965	7.30096	12.1298	8.11139	9.87592	8.06995	2.68407	3.66107	12.0229	9.87823	8.90148
0.23461	15.3325	14.1052	7.33681	12.0331	7.26019	6.88408	11.5975	7.41705	8.98683	7.45477	2.49209	3.44381	10.64	8.39232	8.18168
0.2427	14.2749	12.2324	6.86918	11.6449	6.23952	6.46984	11.0664	6.8515	8.10004	6.8418	2.34831	3.22907	9.25815	7.32193	7.46355
0.25079	13.7365	10.9112	6.48997	11.5099	5.58301	6.14486	10.7521	6.44741	7.67089	6.35584	2.2324	3.06561	8.47068	6.47745	7.01351
0.25888	13.1996	9.86471	6.11285	11.3892	5.11633	5.82301	10.4402	6.15043	7.24375	5.87255	2.1449	2.89999	7.68657	5.95174	6.56544
0.26697	12.9735	9.13964	5.7052	11.3163	4.84469	5.60365	10.3015	5.96187	6.94942	5.55519	2.04974	2.69239	7.19054	5.56374	6.24053
0.27506	12.749	8.59382	5.29901	11.2449	4.70061	5.38694	10.1647	5.83116	6.65689	5.24031	1.9826	2.48719	6.69574	5.2696	5.91701
0.28315	12.653	8.26276	4.98844	11.2276	4.64153	5.21277	9.98146	5.7234	6.47506	4.98711	1.9208	2.31071	6.35343	5.03112	5.6527
0.29124	12.559	8.01854	4.67888	11.2135	4.58081	5.0424	9.81833	5.5871	6.2958	4.719	1.86287	2.15659	6.16743	4.92895	5.39179
0.29933	12.4741	7.90953	4.35408	11.078	4.57962	4.80515	9.66859	5.44744	6.15394	4.49619	1.78465	2.08346	6.1543	4.87625	5.18521
0.30742	12.3906	7.88144	4.03064	10.9438	4.63259	4.57085	9.52067	5.3404	6.01443	4.27586	1.71642	2.01333	6.14303	4.81287	4.98032
0.31551	12.3146	7.89662	3.70346	10.7466	4.67461	4.41972	9.30561	5.24825	5.8554	4.06327	1.68555	1.91373	6.10985	4.76602	4.82378
0.3236	12.2416	7.9271	3.40598	10.545	4.69867	4.27177	9.07381	5.17815	5.69828	3.84763	1.66776	1.80562	6.12811	4.73292	4.66741
0.33169	12.1355	7.98036	3.18667	10.2829	4.73987	3.9781	8.85638	5.12553	5.40276	3.61024	1.65605	1.71931	6.16601	4.65083	4.49599
0.33978	12.0309	8.06193	2.96939	10.0221	4.75842	3.6873	8.63961	5.06468	5.11006	3.37551	1.64718	1.63568	6.20514	4.48899	4.32642
0.34787	11.8577	8.11698	2.78416	9.71874	4.74471	3.41994	8.34787	5.00533	4.67298	3.17343	1.62222	1.54662	6.17068	4.30221	4.15433
0.35596	11.6997	8.14535	2.58679	9.42856	4.78413	3.17965	8.0602	4.9082	4.24759	2.97513	1.57458	1.45772	6.0392	4.18228	3.98921
0.36405	11.4982	8.17241	2.42689	9.19295	4.878	3.04476	7.7924	4.80248	3.84297	2.81716	1.50778	1.36199	5.78255	4.08808	3.77376
0.37214	11.2981	8.20115	2.26943	8.95883	4.94736	2.91358	7.52687	4.72054	3.43998	2.66093	1.44769	1.26826	5.52769	3.96028	3.55976
0.38023	11.0823	8.20403	2.15451	8.75731	4.95809	2.80616	7.25076	4.64401	3.14033	2.50279	1.41216	1.18203	5.25499	3.8352	3.3462
0.38832	10.8765	8.18792	2.04364	8.56865	5.00882	2.6817	6.97638	4.56352	2.85079	2.3351	1.36833	1.09585	5.02741	3.73535	3.13192
0.39641	10.6613	8.18206	1.88502	8.32811	5.08571	2.59902	6.66793	4.47757	2.67192	2.18537	1.33121	1.0254	4.828	3.64956	2.92345
0.4045	10.4479	8.15522	1.72802	8.08951	5.11037	2.51872	6.36175	4.37833	2.49488	2.03717	1.29772	0.957502	4.63073	3.5467	2.71661
0.41259	10.2294	8.15017	1.5917	7.80931	5.20595	2.35631	6.15714	4.26257	2.37674	1.89925	1.25508	0.884259	4.48933	3.40662	2.55624
0.42068	10.0098	8.13618	1.44672	7.50626	5.32903	2.19525	5.98324	4.13535	2.25353	1.78589	1.22228	0.809455	4.28959	3.26443	2.39815
0.42877	9.69424	8.15614	1.31551	7.12108	5.39348	2.03227	5.71029	3.99599	2.13571	1.69547	1.19971	0.755658	4.02676	3.16785	2.23225
0.43686	9.38074	8.16731	1.18717	6.7367	5.4317	1.87201	5.43889	3.87465	2.01976	1.60662	1.17868	0.704341	3.7653	3.07349	2.06797
0.44495	8.99543	8.15598	1.077	6.41459	5.43363	1.68702	5.16478	3.73493	1.87821	1.52936	1.1494	0.615078	3.49637	2.93174	1.89033
0.45304	8.61632	8.12332	0.976398	6.11832	5.40152	1.50564	4.8696	3.56974	1.73061	1.43075	1.1042	0.532128	3.23439	2.77212	1.7122
0.46113	8.24849	8.0027	0.932264	5.81085	5.31689	1.36593	4.56983	3.39764	1.56646	1.32406	1.04173	0.473619	3.02422	2.66857	1.56347
0.46922	7.88255	7.83392	0.890392	5.50533	5.17034	1.22996	4.27234	3.21335	1.40486	1.21985	0.971684	0.418307	2.81642	2.57174	1.4162
0.47731	7.48774	7.61384	0.87886	5.21376	4.97895	1.12876	3.98335	3.02551	1.28874	1.11633	0.908868	0.398579	2.60569	2.48016	1.28557
0.4854	7.08567	7.39831	0.859164	4.91037	4.79486	1.02958	3.69719	2.85521	1.17856	1.01043	0.85503	0.378929	2.36593	2.41322	1.1564
0.49349	6.71014	7.13743	0.836559	4.64032	4.59735	0.985287	3.43768	2.67975	1.09684	0.944905	0.816598	0.341668	2.17257	2.33865	1.06919
0.50158	6.33631	6.83871	0.817658	4.37217	4.39471	0.944529	3.18082	2.5017	1.01827	0.880632	0.786185	0.30848	1.98067	2.26815	0.983534
0.50967	5.9723	6.49854	0.815915	4.13088	4.201	0.922965	2.95216	2.33219	0.962576	0.814102	0.766797	0.305644	1.84154	2.2153	0.907524
0.51776	5.62181	6.19867	0.817628	3.89269	4.01289	0.910928	2.73147	2.16099	0.903714	0.755646	0.743489	0.305484	1.69636	2.13693	0.834809
0.52585	5.31655	5.88742	0.83448	3.65828	3.79698	0.894287	2.54396	2.01022	0.857572	0.722434	0.688741	0.293544	1.5662	2.03397	0.790671
0.53394	5.0128	5.49117	0.853473	3.4256	3.59426	0.879925	2.35954	1.86822	0.81758	0.691029	0.627971	0.284315	1.43773	1.95035	0.747777
0.54203	4.67446	5.13745	0.858489	3.21106	3.36845	0.859212	2.19636	1.7339	0.788288	0.653302	0.579592	0.277127	1.37817	1.89098	0.745521
0.55012	4.33865	4.83894	0.864087	3.00391	3.14554	0.835098	2.02389	1.61779	0.765392	0.61998	0.534564	0.271815	1.32139	1.82661	0.745081
0.55821	4.05015	4.53001	0.856869	2.83213	2.97023	0.824852	1.88752	1.51585	0.765321	0.598402	0.491019	0.293301	1.24531	1.75966	0.741164
0.5663	3.76266	4.22114	0.851547	2.66241	2.7962	0.817426	1.75249	1.4222	0.76772	0.579594	0.452644	0.316907	1.17089	1.68817	0.738933
0.57439	3.53853	3.9402	0.853473	2.53626	2.59177	0.822794	1.63846	1.35084	0.764036	0.565362	0.416147	0.326011	1.11519	1.61336	0.711444
0.58248	3.30364	3.74631	0.856503	2.39259	2.43032	0.829415	1.52588	1.27611	0.761916	0.543562	0.383799	0.336756	1.01655	1.52989	0.683204
0.59057	3.06023	3.66018	0.864147	2.25594	2.33101	0.849681	1.45897	1.21833	0.805662	0.543562	0.361512	0.331044	0.916309	1.42258	0.65862
0.59866	2.8189	3.58133	0.873171	2.12197	2.26969	0.872096	1.39493	1.18	0.85052	0.544804	0.343774	0.327648	0.817811	1.3064	0.636136
0.60675	2.62358	3.44064	0.885652	2.05115	2.21486	0.877463	1.34865	1.14967	0.86011	0.548759	0.33087	0.34027	0.747299	1.21121	0.64599
0.61484	2.42748	3.25326	0.899323	1.98549	2.10668	0.885743	1.30524	1.12251	0.872584	0.554404	0.316601	0.355566	0.67424	1.12027	0.658256
0.62293	2.27042	3.10118	0.912658	1.96936	1.98227	0.911599	1.2991	1.1054	0.872199	0.542261	0.300168	0.35353	0.624262	1.01978	0.647702
0.63102	2.11467	2.98008	0.927584	1.95432	1.84913	0.938622	1.29501	1.10378	0.874493	0.531192	0.286868	0.353448	0.57546	0.948632	0.639117
0.63911	2.01234	2.85826	0.946241	1.97757	1.72695	0.948733	1.28932	1.12234	0.91459	0.522156	0.276519	0.347019	0.541999	0.899747	0.648351
0.6472	1.89683	2.7256	0.967164	1.99961	1.6067	0.9673	1.28617	1.15579	0.956911	0.514871	0.272827	0.353408	0.498388	0.853386	0.658256
0.65529	1.84167	2.59435	0.981906	2.03445	1.49644	0.998798	1.2944	1.20271	1.00378	0.508656	0.279419	0.389511	0.508345	0.799653	0.667151
0.66338	1.78805	2.46055	0.998697	2.07187	1.40652	1.03271	1.30502	1.24524	1.05372	0.504645	0.292551	0.428891	0.51977	0.76042	0.677939
0.67147	1.76621	2.33912	0.984687	2.08558	1.3417	1.06246	1.31144	1.28656	1.11477	0.504705	0.313021	0.46032	0.526612	0.727419	0.70115
0.67956	1.74568	2.23705	0.972393	2.09873	1.27651	1.09127	1.32045	1.34315	1.1787	0.50911	0.334623	0.486241	0.534964	0.715792	0.726253
0.68765	1.72718	2.1673	0.947312	2.10321	1.22332	1.11445	1.31846	1.40111	1.24423	0.503404	0.348893	0.488039	0.558706	0.711682	0.753638
0.69574	1.71071	2.11383	0.924098	2.10923	1.19866	1.14013	1.31846	1.44893	1.31188	0.499903	0.365661	0.491474	0.584098	0.709507	0.78346
0.70383	1.69386	2.06984	0.902137	2.07864	1.1918	1.14921	1.30098	1.49332	1.30483	0.496684	0.384023	0.50493	0.570789	0.70743	0.79902
0.71192	1.68034	2.04749	0.883846	2.04943	1.21311	1.15883	1.28484	1.52234	1.30069	0.492845	0.389822	0.518269	0.568567	0.701888	0.816706
0.72001	1.65506	2.0315	0.859071	2.00087	1.24358	1.11534	1.2542	1.53711	1.30396	0.475051	0.392666	0.510281	0.579613	0.685756	0.811209
0.7281	1.63235	2.01159	0.837171	1.95432	1.25163	1.07526	1.22478	1.54943	1.30903	0.45873	0.395678	0.505769	0.59245	0.660176	0.807526
0.73619	1.60208	2.0136	0.799766	1.90037	1.25811	1.00622	1.19432	1.54847	1.27776	0.445345	0.402045	0.496226	0.57296	0.624059	0.797801
0.74428	1.57341	2.02829	0.763246	1.85227	1.28448	0.940009	1.16595	1.53831	1.24878	0.436421	0.409155	0.488477	0.54818	0.586604	0.789839
0.75237	1.55583	2.0251	0.724461	1.78902	1.33515	0.894735	1.12973	1.51855	1.21848	0.415464	0.414324	0.4872	0.519816	0.565377	0.749047
0.76046	1.53927	1.98626	0.687392	1.72836	1.37798	0.852726	1.09495	1.50455	1.18982	0.39711	0.412735	0.489594	0.492865	0.564192	0.7102
0.76855	1.50149	1.94006	0.679469	1.65133	1.41956	0.835546	1.05192	1.50011	1.16442	0.386435	0.400796	0.4749	0.462473	0.564833	0.662794
0.77664	1.47306	1.90909	0.67372	1.5739	1.42477	0.821271	1.01106	1.49921	1.14187	0.378867	0.389655	0.462917	0.435286	0.55865	0.617231
0.78473	1.43354	1.88837	0.650779	1.51427	1.40786	0.801813	0.96743	1.49332	1.10135	0.36181	0.382946	0.450096	0.406547	0.555433	0.590208
0.79282	1.39548	1.876	0.629859	1.45613	1.40272	0.785213	0.925623	1.49278	1.06271	0.346559	0.379818	0.439793	0.37936	0.544547	0.565649
0.80091	1.33687	1.86727	0.615513	1.37864	1.37209	0.754613	0.895986	1.48924	1.05406	0.339783	0.3809	0.419626	0.348732	0.526688	0.535621
0.809	1.28045	1.85046	0.602514	1.30271	1.3709	0.727051	0.869664	1.47668	1.04756	0.333346	0.380103	0.401133	0.332307	0.500564	0.507094
0.81709	1.23585	1.835	0.587772	1.2293	1.38774	0.717299	0.82841	1.46082	1.0207	0.327468	0.374131	0.399018	0.332071	0.477409	0.494309
0.82518	1.19255	1.81835	0.576332	1.15882	1.39847	0.71023	0.788766	1.43728	0.995829	0.324477	0.366285	0.399135	0.333534	0.453659	0.484038
0.83327	1.14059	1.79498	0.580004	1.10108	1.42991	0.719761	0.754368	1.41709	0.977759	0.317192	0.360146	0.393666	0.329095	0.429462	0.472889
0.84136	1.09661	1.76672	0.586457	1.04696	1.43885	0.73175	0.721412	1.39829	0.961707	0.310471	0.357759	0.392186	0.313665	0.421745	0.463966
0.84945	1.06382	1.72051	0.585141	0.985712	1.40592	0.704819	0.701891	1.387	0.942318	0.29906	0.358272	0.402571	0.3038	0.420609	0.452298
0.85754	1.03235	1.67089	0.584744	0.926369	1.35854	0.681776	0.684529	1.37102	0.925502	0.289797	0.368048	0.414671	0.294926	0.418926	0.442286
0.86563	1.01811	1.62554	0.589547	0.873275	1.30043	0.665535	0.665009	1.37018	0.928177	0.276978	0.385846	0.419626	0.266373	0.416252	0.439226
0.87372	0.994858	1.56968	0.59658	0.821966	1.24336	0.652024	0.646372	1.35967	0.933389	0.265964	0.404945	0.427293	0.241171	0.404973	0.44221
0.88181	0.947687	1.50026	0.604839	0.785976	1.19866	0.669743	0.613915	1.34435	0.938078	0.248231	0.420408	0.469346	0.215636	0.386371	0.447786
0.8899	0.902117	1.43507	0.615207	0.751082	1.16193	0.690097	0.582728	1.32519	0.945273	0.231739	0.426664	0.513278	0.191615	0.378849	0.45458
0.89799	0.877078	1.37671	0.639097	0.717102	1.12229	0.693318	0.560718	1.30236	0.930679	0.226991	0.419103	0.526099	0.184204	0.371871	0.46332
0.90608	0.850537	1.33262	0.663748	0.685248	1.07856	0.699224	0.540698	1.27275	0.918379	0.223888	0.404148	0.541354	0.176417	0.350648	0.469646
0.91417	0.824482	1.3004	0.685463	0.655748	1.03498	0.718015	0.541365	1.23334	0.934674	0.223208	0.384252	0.577416	0.173871	0.321899	0.503878
0.92226	0.799105	1.26206	0.709046	0.627623	0.996981	0.738907	0.543133	1.20553	0.953646	0.222814	0.363558	0.615877	0.172783	0.292314	0.54008
0.93035	0.769273	1.22805	0.722412	0.614191	0.973962	0.784677	0.552479	1.14858	0.973938	0.225695	0.345196	0.615078	0.171274	0.265395	0.56355
0.93844	0.742149	1.19622	0.737064	0.602712	0.966435	0.833396	0.563094	1.10672	0.995863	0.23027	0.317906	0.616797	0.168538	0.27643	0.588445
0.94653	0.712415	1.17138	0.773461	0.599154	0.966662	0.865294	0.552424	1.07079	1.05715	0.24648	0.297385	0.661126	0.137527	0.311212	0.626877
0.95462	0.683016	1.13987	0.811019	0.596687	0.963008	0.900462	0.543188	1.0449	1.12036	0.265172	0.278114	0.708654	0.107418	0.333429	0.667644
0.96271	0.65144	1.10006	0.84072	0.588079	0.952134	0.95567	0.526819	1.00935	1.16299	0.273249	0.266058	0.736009	0.106663	0.344164	0.693396
0.9708	0.620349	1.06757	0.872223	0.580902	0.929707	1.01267	0.512885	0.969881	1.20767	0.283415	0.274361	0.766564	0.10515	0.328776	0.721791
0.97889	0.603685	1.05857	0.891799	0.562881	0.907727	1.07226	0.49779	0.94411	1.23974	0.294484	0.292952	0.782296	0.107418	0.298002	0.748892
0.98698	0.588237	1.05618	0.913331	0.547096	0.877334	1.1344	0.483465	0.918462	1.27404	0.307475	0.313077	0.800668	0.110436	0.284889	0.777912
0.99507	0.577439	1.04729	0.933488	0.532976	0.859226	1.17158	0.472075	0.904645	1.28801	0.323009	0.334735	0.808855	0.112186	0.281575	0.80807
1.00316	0.569691	1.03335	0.956457	0.521671	0.848944	1.21104	0.463283	0.880317	1.3041	0.339329	0.367367	0.8196	0.115347	0.280142	0.840021

## Sheet: Fig. 8D (Rapamycin treatment) 
WT+THI7-GFP 0h	WT+THI7-GFP 3h DMSO	WT+THI7-GFP 3h Rap100	WT+THI7-GFP 3h Rap200	WT+THI7-GFP 3h Rap200+B1	WT+THI7-GFP 3h B1	art2d+THI7-GFP 0h	art2d+THI7-GFP 3h DMSO	art2d+THI7-GFP 3h Rap100	art2d+THI7-GFP 3h Rap200	art2d+THI7-GFP 3h Rap200+B1	art2d+THI7-GFP 3h B1
0.475924	0.43904	1.12299	1.91158	0.876971	2.02095	0.557137	0.479244	0.884497	2.31643	0.771531	0.527607
0.552072	0.527582	0.860586	2.97327	1.22762	1.93006	0.461824	0.457987	0.630332	0.635896	0.809143	0.506795
0.437425	0.576509	1.65461	1.67931	1.0907	1.54212	0.539462	0.589589	0.833037	1.60197	0.677279	0.488115
0.564052	0.455813	0.868912	1.02896	1.52392	1.8493	0.543602	0.359913	0.617553	0.731771	0.856644	0.532349
0.586488	0.377525	1.67524	1.41907	0.900006	1.38634	0.420099	0.544488	0.734493	0.882471	0.500463	0.5798
0.518935	0.570646	0.7347	0.639565	0.78148	1.685	0.46016	0.645779	0.494717	0.747812	0.625873	0.649712
0.443923	0.553688	0.870809	0.729922	0.953489	1.51496	0.472195	0.48271	0.865574	0.655543	0.669463	0.471228
0.54554	0.515939	0.684613	0.707624	0.82102	2.47706	0.504153	0.477343	0.863849	0.63323	0.725281	0.506561
0.646616	0.41604	1.81515	1.27349	0.73686	1.03081	0.435663	0.434604	0.705535	0.717081	0.68067	0.588186
0.480517	0.419031	1.07837	0.876328	0.843682	1.09329	0.472781	0.375702	0.649005	0.694215	0.477568	0.480384
0.476798	0.414857	0.715803	0.748824	0.942422	1.01886	0.466863	0.608592	1.43797	0.732089	0.597453	0.359986
0.534207	0.576088	1.457	0.927665	0.783331	1.04944	0.476095	0.49457	1.04174	0.708647	0.638959	0.475674
0.441324	0.702578	1.23589	0.587223	1.88899	0.975949	0.586016	0.543663	0.605848	0.680629	0.722858	0.504583
0.619164	0.39585	0.947832	2.15636	1.31675	0.9138	0.353355	0.719935	0.756783	0.523329	0.46559	0.528972
0.643033	0.39274	0.567114	0.756551	1.07296	0.901662	0.588682	0.501211	0.618444	2.48465	0.774122	0.598508
0.54407	0.57547	1.41397	0.74254	0.906597	1.02835	0.502932	0.526449	0.593365	1.03063	0.396541	0.585732
0.605514	0.538709	0.807013	1.54482	0.774891	1.86615	0.439249	0.531726	0.642632	0.66313	0.651301	0.47954
0.551432	0.417054	1.0425	1.04884	0.704084	1.69116	0.419447	0.506197	0.656979	0.940244	0.505816	0.629548
0.497954	0.470009	1.56513	0.911492	3.07063	1.93986	0.462822	0.531126	0.443245	0.551289	0.644353	0.571884
0.51056	0.403445	0.915741	1.03977	0.923566	1.42933	0.625311	0.630655	1.59635	1.11394	0.554745	0.487049
0.505855	0.499442	1.21594	0.916971	0.690283	1.09591	0.430298	0.62839	1.48485	0.856071	1.00927	0.506561
0.590331	0.556161	0.913041	1.28185	0.512856	0.86765	0.455044	0.593791	1.49374	0.530469	0.779936	0.504518
0.423998	0.555464	1.15313	0.658896	1.31896	1.5726	0.431375	0.511887	0.891818	0.820135	0.54521	0.579822
0.487924	0.461576	1.13926	0.627449	0.797988	2.66607	0.591334	0.401456	0.6122	0.587119	0.612276	0.469726
0.568433	0.570664	0.891848	0.867	0.963232	0.908541	0.425321	0.508247	0.571957	0.876842	0.463349	0.41187
0.507751	1.22004	1.79977	1.0117	1.12251	3.07853	0.396763	0.499857	1.21252	0.607928	0.684065	0.592102
0.712453	0.848161	0.796893	0.822131	0.819455	2.0726	0.473173	0.603252	0.568565	0.807609	0.623481	0.553393
0.589425	0.542921	0.693452	0.896393	1.21506	1.41797	0.532269	0.562874	0.596984	1.17258	0.665202	0.518705
0.599609	0.592013	1.05248	1.08665	1.08701	1.21149	0.416438	0.576802	0.459872	0.506175	0.7891	0.569985
0.560219	0.501377	1.52363	1.96288	1.64639	1.4878	0.452586	0.430568	0.541096	0.970896	0.67605	0.669955
0.556051	0.552073	1.68102	2.5423	0.804442	1.36738	0.420006	0.531188	0.466569	0.524212	0.565979	0.588683
0.530468	0.546772	0.950517	0.894144	0.946048	2.06793	0.435607	0.517038	1.18548	0.392926	0.377047	0.62928
0.524019	0.738436	0.965868	2.04541	0.708584	3.08738		0.459937	0.712438	0.573956	0.82576	0.684854
0.580762	0.570537	0.775012	1.77376	0.853254	1.66882			1.58576	0.600864	0.66451	0.455783
0.458735	0.549435	2.85875	1.33485	0.725525	1.76504			0.525432	0.70342	0.694628	0.535037
0.582078	0.465324	1.82267	1.35312	1.23195	1.56192			1.31195	1.27611	0.742555	0.603433
0.463726	0.53446	1.08849	0.769795	1.10711	1.71918			0.913862	0.728221	0.914729	0.540843
0.5861	0.513426	2.13228	0.640287	0.955208	2.5351			0.434356	1.24512	0.792972	0.492761
0.504799	0.491661	1.61682	0.820541	2.23314	2.27076			0.493127	0.758572	0.804841	0.519056
0.526438	0.621886	0.830226	0.940649	0.85029	2.48467			1.30535	0.76063	0.767854	0.505882
0.50417	0.619017	0.759466	0.838696	1.29188	2.38383			1.23708	0.812742	0.795016
0.713843	0.873111	1.05371	0.717584	1.51387	2.08578			0.845374	1.08993	0.581424
0.574094	0.594711	0.88123	1.14483	0.929045	1.53325			0.519718	0.818474	0.843953
0.602392	0.54672	0.917003	0.879611	3.40457	1.69829			0.65487	0.584308	0.785711
0.612327	0.55968	0.782308	0.799671	1.82115	1.40524			0.552305	1.38679	0.708565
0.669006	0.495614	1.09414	0.579485	0.796018	1.50088			0.719623	1.05954	0.356531
0.700627	0.514793	1.04053	1.0326	1.42238	2.36759			0.920156	0.729125	0.704183
0.614351	0.587355	1.7542	1.33553	0.806418	1.52883			0.909229	0.591051	0.534873
0.692042	0.852408	1.63033	0.781178	1.01206	2.17478			0.650053	0.680482	0.585925
0.646542	0.555493	0.767746	0.892226	0.636922	3.114			0.581267	0.602055	0.547675
0.733861	0.575813	0.868814	0.735187	5.19014	2.48193			0.648658	0.55051	0.665771
0.647566	0.622495	0.715881	1.6366	4.347	2.15969			0.542807	0.674743	0.521322
0.820899	0.59848	0.776266	1.06051	2.38203				0.535143	1.20472	0.664282
0.529786	0.369238	0.661491	1.15988	1.21939				0.495933	1.07554	0.894568
0.791558	0.582108	0.886646	0.883691	2.0195				0.583262	0.75873	0.649762
0.737009	0.605166	0.875822	1.19038	1.48816				0.590427	1.73	0.645124
0.810392	0.554743	1.4896	1.17957	0.774662				0.483833		0.368516
0.556286	0.535006	1.27076	1.30372	0.944531				0.449681		0.610539
0.873666	0.549011	0.965536	0.73338	0.684267						0.365632
0.753989	0.578317	0.999802	0.626271	0.8615
0.662205	0.657519	0.743995	1.2306	0.717375
0.634056	0.541559	0.776879	1.26731	0.844464
0.668746	0.455834	1.01747	0.776123	1.20695
0.665626	0.592853	0.96424	1.05878	2.35154
0.79578	0.523091	0.83342	1.41531	1.6593
0.742159	0.507854	0.972329	1.15146	1.00535
0.723897	0.548325	1.58428	0.612465	1.35703
0.562683	0.988839	0.797203	1.39232	0.751777
0.681603	0.629586	1.43352	0.849375	0.885033
0.709015	0.455347	1.02978	1.19176	0.971742
	0.629277	0.88206		1.02877
	0.480047	0.809029		4.91764
	0.546584	1.24868		1.46305
	0.547129	0.735854		1.02606
	0.603882
